# Supplementary material for: Dissecting the shared genetic architecture between Alzheimer’s disease and frailty: a cross-trait meta-analyses of genome-wide association studies
Source: Front Genet. 2024 Apr 19;15:1376050. doi: 10.3389/fgene.2024.1376050 (PMC11069310; doi:10.3389/fgene.2024.1376050)
Supplement: Supplementary file 1 [file Table1.XLSX]

## Sheet: Index
Index	FileName
Table S1	Summary of the GWAS summary statistics data
Table S2	SNPs reaching genome-wide significance in the meta-analysis of Alzheimer's disease and frailty index GWAS
Table S3	SNPs reaching genome-wide significance in the meta-analysis of Alzheimer's disease and frailty phenotype GWAS
Table S4	SNPs reaching genome-wide suggestive significance in the meta-analysis of Alzheimer's disease and frailty index GWAS
Table S5	SNPs reaching genome-wide suggestive significance in the meta-analysis of Alzheimer's disease and frailty phenotype GWAS
Table S6	Lead SNPs associated with Alzheimer's disease and frailty
Table S7	Genomic regions shared between Alzheimer's disease and frailty index GWAS
Table S8	Genomic regions shared between Alzheimer's disease and frailty phenotype GWAS
Table S9	Alzheimer's disease genome-wide significant genes based on MAGMA analysis between Alzheimer's disease and frailty index
Table S10	Frailty index genome-wide significant genes based on MAGMA analysis between Alzheimer's disease and frailty index
Table S11	Alzheimer's disease genome-wide significant genes based on MAGMA analysis between Alzheimer's disease and frailty phenotype
Table S12	Frailty phenotype genome-wide significant genes based on MAGMA analysis between Alzheimer's disease and frailty phenotype
Table S13	Shared genes reaching genome-wide significance for Alzheimer's disease and frailty index
Table S14	Shared genes reaching genome-wide significance for Alzheimer's disease and frailty phenotype
Table S15	Shared genes reaching genome-wide significance in the FCP analysis between Alzheimer's disease and frailty index GWAS
Table S16	Shared genes reaching genome-wide significance in the FCP analysis between Alzheimer's disease and frailty phenotype GWAS
Table S17	Significantly enriched pathways for Alzheimer's disease and frailty index
Table S18	Significantly enriched pathways for Alzheimer's disease and frailty phenotype

## Sheet: Table S1
Table S1. Summary of the GWAS summary statistics data
Traits	No. of Cases	No. of Controls	Total	pubmedID	Author
Alzheimer's disease	39918	358140	398058	34493870	Wightman et. al.
Frailty Index	164610	-	164610	34431594	Atkins et. al.
Frailty Phenotype	386565	-	386565	36928559	Ye et. al.

## Sheet: Table S2
Supplementary Table 2. SNPs reaching genome-wide significance in the meta-analysis of Alzheimer's disease and frailty index GWAS
GWAS: genome-wide association studies, AD: Alzheimer’s disease, FI: Frailty Index, Chr: Chromosome, SNP: Single nucleotide polymorphism, EA: Effect allele, NEA: Non-effect allele, FE PVALUE: Fixed effect meta-analysis P-value, FI P value: P-value for the FI GWAS, AD PVALUE: P-value for the AD GWAS, RE: Random effect model of meta-analysis, RE2: Modified Random effect model of meta-analysis.
SNP	EA	NEA	CHR	BP	FI P Value	AD P Value	FE P Value	RE2 P Value	I_SQUARE	Q	MVALUES_OF_STUDY1	MVALUES_OF_STUDY2
rs11039149	A	G	11	47276675	0.001169	2.033e-07	2.35121e-06	4.26859e-08	93.445	15.2556	1	0.058
rs11039165	A	G	11	47312689	0.0009596	2.255e-07	1.76899e-06	3.77147e-08	93.309	14.9454	1	0.085
rs117500469	A	G	14	53428839	5.013e-05	1.195e-06	2.93995e-10	4.4835e-10	0	0.298452	1	1
rs1635298	A	T	17	43744344	0.0001595	1.442e-05	1.26789e-08	1.84386e-08	0	0.702813	1	0.999
rs9916779	A	G	17	47322746	0.0002321	9.922e-07	4.82355e-07	3.48663e-08	91.8415	12.2572	0.999	0.564
rs686112	T	C	17	47325717	0.000311	6.83e-07	5.81936e-07	3.32491e-08	92.2224	12.8575	0.999	0.435
rs646876	A	C	17	47329365	0.0002305	5.276e-07	3.69757e-07	2.07632e-08	92.3206	13.0219	0.999	0.472
rs619726	A	G	17	47330890	0.0002061	5.677e-07	3.22934e-07	1.96878e-08	92.2392	12.8852	0.999	0.517
rs663576	T	C	17	47331987	0.0002444	1.496e-06	5.04725e-07	4.84906e-08	91.2607	11.4425	0.999	0.664
rs850521	A	G	17	47332807	0.0001827	5.298e-07	2.68105e-07	1.63098e-08	92.2801	12.9535	0.999	0.536
rs850520	A	G	17	47333067	0.0001991	1.421e-06	4.27133e-07	4.17274e-08	91.2607	11.4425	0.999	0.689
rs1010322	C	G	17	47338083	0.0001065	1.85e-06	1.82669e-07	2.56765e-08	90.7437	10.8034	0.999	0.859
rs9899665	T	C	17	47341580	0.0001584	1.39e-06	2.94829e-07	2.92336e-08	91.3589	11.5725	0.999	0.723
rs4793614	T	C	17	47341871	0.0001605	1.599e-06	3.3191e-07	3.7606e-08	91.0077	11.1207	0.999	0.765
rs4794031	T	C	17	47342153	0.0001741	2.239e-06	3.67243e-07	4.76856e-08	90.6894	10.7405	0.999	0.798
rs62076398	T	C	17	47364795	0.0001173	3.296e-06	2.41535e-07	4.09607e-08	90.1211	10.1226	0.999	0.885
rs3179840	T	G	17	47367536	0.0001094	3.269e-06	2.37366e-07	3.93552e-08	90.1809	10.1842	0.999	0.881
rs4794036	A	G	17	47369099	7.595e-05	2.783e-06	1.41469e-07	2.55151e-08	90.1809	10.1842	0.999	0.914
rs2240301	T	C	17	47377267	6e-05	1.104e-06	7.34017e-08	8.7831e-09	91.1194	11.2605	0.999	0.888
rs2960169	A	G	17	47378369	6.11e-05	1.257e-06	8.77997e-08	1.20693e-08	90.8507	10.9298	0.999	0.903
rs2960170	T	C	17	47378766	6.192e-05	6.785e-07	6.85093e-08	6.52864e-09	91.5503	11.8348	0.999	0.855
rs2960171	T	C	17	47378771	6.239e-05	1.322e-06	8.93628e-08	1.25995e-08	90.7974	10.8665	0.999	0.905
rs2960164	T	C	17	47397323	2.22e-05	1.205e-06	2.40101e-08	4.19274e-09	90.4111	10.4287	0.999	0.97
rs2906093	A	G	17	47397579	2.478e-05	1.319e-06	2.88362e-08	5.01108e-09	90.4111	10.4287	0.999	0.966
rs17709919	C	G	17	47399600	2.086e-05	1.302e-06	2.4455e-08	4.37626e-09	90.354	10.3669	0.999	0.971
rs12951873	T	C	17	47403553	2.275e-05	1.347e-06	2.49079e-08	4.56725e-09	90.2963	10.3053	0.999	0.972
rs12948660	C	G	17	47403740	2.315e-05	1.332e-06	2.93676e-08	5.22988e-09	90.354	10.3669	0.999	0.967
rs747039	A	G	17	47406913	5.482e-05	1.024e-06	6.97386e-08	8.92331e-09	91.0077	11.1207	0.999	0.905
rs12185242	A	C	17	47407071	3.347e-05	1.236e-06	3.85754e-08	6.0125e-09	90.6348	10.6778	0.999	0.951
rs34255993	A	G	17	47408674	2.191e-05	2.415e-05	1.03672e-07	4.87833e-08	86.9734	7.6766	0.997	0.991
rs9895986	A	G	17	47411987	5.569e-05	1.02e-06	6.97386e-08	8.92331e-09	91.0077	11.1207	0.999	0.905
rs4514717	A	G	17	47421509	6.041e-05	1.614e-06	9.42154e-08	1.5138e-08	90.6348	10.6778	0.999	0.913
rs9909827	T	C	17	47427511	5.7e-05	4.276e-07	6.1984e-08	4.43287e-09	92.0297	12.5466	0.999	0.804
rs7225787	A	C	17	47428573	5.934e-05	3.584e-07	5.88099e-08	3.86717e-09	92.1564	12.7492	0.999	0.788
rs28618326	T	C	17	47431096	7.217e-05	3.017e-07	6.55328e-08	3.828e-09	92.3206	13.0219	0.999	0.741
rs7213090	T	C	17	47432577	6.974e-05	3.146e-07	6.55328e-08	3.828e-09	92.3206	13.0219	0.999	0.741
rs28483960	T	C	17	47432879	6.967e-05	2.904e-07	6.21826e-08	3.33247e-09	92.4405	13.2283	0.999	0.721
rs8081878	A	T	17	47436812	0.0001088	8.123e-07	1.65319e-07	1.41554e-08	91.767	12.1462	0.999	0.733
rs12150526	T	C	17	47443580	9.49e-05	6.451e-07	1.32079e-07	1.00576e-08	91.8999	12.3456	0.999	0.737
rs8067459	T	C	17	47444113	9.095e-05	6.928e-07	1.14804e-07	9.28185e-09	91.8116	12.2125	0.999	0.771
rs12937404	T	G	17	47444421	8.846e-05	7.152e-07	1.16792e-07	9.70333e-09	91.767	12.1462	0.999	0.777
rs12937634	T	C	17	47444442	9.064e-05	7.279e-07	1.16792e-07	9.70333e-09	91.767	12.1462	0.999	0.777
rs28394864	A	G	17	47450775	0.0002295	8.228e-07	3.68643e-07	2.65333e-08	91.8999	12.3456	0.999	0.583
rs2671654	A	G	17	47468011	1.045e-05	1.654e-05	4.07704e-08	2.38145e-08	86.2545	7.27509	0.998	0.995
rs2412099	A	G	17	47469186	1.051e-05	4.082e-05	8.93339e-08	4.97076e-08	86.2657	7.28102	0.996	0.995
rs2584662	A	C	17	47470487	1.043e-05	5.358e-06	1.48531e-08	5.03819e-09	88.7176	8.8634	0.999	0.994
rs2671657	A	G	17	47473616	9.642e-06	7.352e-06	1.67583e-08	6.55975e-09	88.2106	8.48222	0.999	0.995
rs11660554	A	G	18	52796510	6.897e-07	0.002573	1.71321e-08	2.39338e-08	41.4356	1.70752	0.987	1
rs729053	C	G	18	52809681	7.386e-07	0.01478	4.00207e-08	4.91202e-08	0	0.531517	0.966	1
rs2051293	A	G	18	52818009	8.568e-07	0.01488	4.00207e-08	4.91202e-08	0	0.531517	0.966	1
rs35096827	T	C	3	150616348	8.58e-08	0.03433	1.48726e-08	2.09091e-08	9.27755	1.10226	0.914	1
rs2071689	T	C	4	3039311	1.574e-07	0.01887	1.84013e-08	2.52442e-08	0	0.68992	0.956	1
rs2857852	A	G	4	3043468	1.947e-07	0.03279	2.66871e-08	3.47597e-08	0	0.167474	0.946	1
rs9471333	T	C	6	40362023	2.705e-07	0.04076	2.64831e-08	3.46557e-08	0	0.104247	0.936	1
rs4711634	A	G	6	40362751	3.14e-07	0.04478	3.38216e-08	4.23935e-08	0	0.0632189	0.931	1

## Sheet: Table S3
Supplementary Table 3. SNPs reaching genome-wide significance in the meta-analysis of Alzheimer's disease and frailty phenotype GWAS
GWAS: genome-wide association studies, AD: Alzheimer’s disease, FP: Frailty phenotype, Chr: Chromosome, SNP: Single nucleotide polymorphism, EA: Effect allele, NEA: Non-effect allele, FE PVALUE: Fixed effect meta-analysis P-value, FP P value: P-value for the FP GWAS, AD PVALUE: P-value for the AD GWAS, RE: Random effect model of meta-analysis, RE2: Modified Random effect model of meta-analysis.
SNP	EA	NEA	CHR	BP	FP P Value	AD P Value	RE2 PVALUE	I_SQUARE	Q	MVALUES_AD	MVALUES_FFS	Z_AD	Z_FFS
rs2291119	T	C	11	47298201	2.12938e-06	6e-05	4.68501e-08	93.5226	15.4382	0.995	0.328	-4.74074	3.98896
rs3781627	A	T	11	47441472	3.39653e-07	4.7e-05	7.40994e-09	94.5459	18.3348	0.998	0.138	5.1	-4.07558
rs7124681	A	C	11	47529947	4.65532e-07	8.3e-06	2.08577e-09	94.184	17.194	0.995	0.558	-5.04	4.42616
rs7928842	T	C	11	47566352	6.69529e-07	8.3e-06	5.59136e-09	96.9167	32.4332	0.985	0.015	4.97	-4.42712
rs12798028	T	C	11	47604639	3.97816e-07	8.3e-06	1.81935e-09	94.2655	17.4382	0.996	0.527	-5.07	4.42585
rs11039307	T	C	11	47611152	3.77435e-07	8.1e-06	1.69475e-09	94.2899	17.5128	0.996	0.524	-5.08	4.43135
rs11039308	A	G	11	47622412	3.77435e-07	8.4e-06	1.75561e-09	94.294	17.5254	0.996	0.514	-5.08	4.42359
rs3817334	T	C	11	47650993	6.03793e-07	1.1e-05	3.50519e-09	94.0773	16.8841	0.995	0.525	-4.99	4.36122
rs11039324	A	G	11	47665686	3.41435e-07	1.5e-05	2.72721e-09	94.4196	17.9197	0.997	0.342	-5.09901	4.30756
rs59360790	T	C	11	47669175	3.77435e-07	1.3e-05	5.07514e-09	97.0138	33.4877	0.994	0.006	5.08	-4.32972
rs12419507	A	G	11	47669619	2.9173e-07	1.5e-05	2.38676e-09	94.4972	18.1726	0.997	0.313	-5.12871	4.30652
rs11039355	T	C	11	47737501	5.74793e-08	0.00033	1.53054e-08	95.7863	23.7324	1	0.001	-5.42647	3.58458
rs11039364	T	C	11	47769620	2.83756e-07	0.00035	4.69255e-08	94.8573	19.4451	1	0.012	5.13393	-3.53788
rs12577383	T	C	11	47774238	2.05332e-07	0.00032	3.49492e-08	94.9685	19.8747	1	0.01	5.19444	-3.54362
rs11039398	T	C	11	47822217	2.63071e-07	0.0003	3.98618e-08	94.856	19.4402	1	0.013	5.14815	-3.56367
rs10458914	A	G	11	47836026	3.38011e-07	0.00025	4.11843e-08	94.726	18.9609	1	0.02	5.10092	-3.61422
rs1624389	A	G	11	57446272	0.0413101	6.1e-08	1.59933e-08	2.60174	1.02671	0.904	1	-2.0404	-5.43625
rs1785498	C	G	11	57448932	0.0403152	5.9e-08	1.53194e-08	4.26119	1.04451	0.905	1	-2.05051	-5.44266
rs1783977	T	C	11	57462799	0.0465909	6.1e-08	1.69966e-08	0	0.948502	0.899	1	-1.99	-5.43648
rs1783979	T	C	11	57468129	0.0403644	6.1e-08	1.59804e-08	6.273	1.06693	0.904	1	-2.05	-5.43648
rs1424753	T	C	11	57479864	0.0423565	5.8e-08	1.54848e-08	2.25477	1.02307	0.902	1	-2.03	-5.44619
rs11229109	A	G	11	57492226	0.0444205	6.2e-08	1.68155e-08	0	0.968111	0.901	1	2.0101	5.43369
rs36036499	T	C	11	57494198	0.0444312	6e-08	1.6525e-08	0	0.986475	0.901	1	2.01	5.43842
rs56392705	T	C	11	57518392	0.0455003	6.7e-08	1.80755e-08	0	0.953323	0.9	1	2	5.42013
rs34342224	A	C	16	11225441	0.00425662	2e-07	2.81457e-08	70.8044	3.42517	0.955	1	2.85849	5.16368
rs35733741	A	G	16	30945887	0.0498598	5.1e-08	1.22047e-08	0	0.904973	0.895	1	1.96117	5.49405
rs34979937	T	C	18	22690663	0.0425294	8.6e-08	2.36606e-08	8.65232	1.09472	0.899	1	-2.0283	-5.36676
rs6722241	T	C	2	100803778	0.0464001	6.7e-08	1.96492e-08	9.55411	1.10563	0.892	1	1.99174	5.42023
rs6709656	A	G	2	100806719	0.0146395	2.9e-07	4.93311e-08	54.1509	2.18107	0.929	1	2.44118	5.13391
rs4851264	T	C	2	100810188	0.0180966	2.7e-07	4.76751e-08	46.5972	1.87256	0.926	1	2.36364	5.14915
rs11689199	A	G	2	100820421	0.0255936	1.4e-07	2.93082e-08	32.2097	1.47514	0.919	1	2.23232	5.27441
rs11689201	A	G	2	100820431	0.0224405	1.4e-07	2.88067e-08	37.2827	1.59446	0.923	1	2.28283	5.26748
rs13018640	T	C	2	100821545	0.0217837	2.1e-07	4.13636e-08	42.7303	1.74612	0.919	1	2.29412	5.19753
rs11687241	A	G	2	100824595	0.0246065	1.8e-07	3.77424e-08	37.1577	1.59128	0.917	1	2.24752	5.22123
rs11690335	A	G	2	100826429	0.025899	2.3e-07	4.71155e-08	36.0637	1.56406	0.915	1	2.22772	5.18214
rs11693324	T	C	2	100827753	0.025899	2.2e-07	4.65173e-08	36.0172	1.56292	0.915	1	2.22772	5.18467
rs626038	A	G	4	2874910	0.000779425	1.7e-07	4.26787e-08	94.5072	18.2056	0.06	0.998	3.36	5.25577
rs2515933	T	C	4	3027897	0.0423867	9.7e-08	3.37841e-08	6.68291	1.07162	0.9	1	2.0297	5.28978
rs10012797	A	T	4	3385176	0.00832938	1.6e-07	2.54389e-08	62.2243	2.64721	0.944	1	-2.63842	-5.22775
rs34256344	C	G	7	1861460	0.0376696	1.6e-07	4.62286e-08	19.7116	1.24551	0.901	1	-2.07843	-5.21725
rs12534763	T	C	7	1868711	0.0163951	6.3e-08	1.41262e-08	47.3816	1.90048	0.931	1	-2.4	5.39012
rs11764040	C	G	7	1884830	0.0427559	9.9e-08	2.64561e-08	0	0.988191	0.903	1	2.02609	-5.33141
rs6978209	A	G	7	1931544	0.00410472	3.2e-07	4.31904e-08	71.8155	3.54805	0.953	1	2.87	-5.07406
rs7810386	A	T	7	1952031	0.00751164	2.4e-07	3.90567e-08	64.6741	2.83079	0.944	1	-2.67327	5.13183
rs35327420	A	C	7	1952799	0.00820382	2e-07	3.42368e-08	63.0981	2.70989	0.943	1	-2.64356	5.16963
rs36054673	T	G	7	1956056	0.00885383	2e-07	3.44629e-08	62.3115	2.65333	0.941	1	-2.61765	5.17476
rs34647879	A	G	7	1960646	0.0106354	6.8e-08	1.39661e-08	57.1061	2.33134	0.941	1	-2.55446	5.36014
rs34419870	T	C	7	1968851	0.0235648	5.9e-08	1.6989e-08	38.7765	1.63336	0.919	1	-2.26415	5.39214
rs6975354	C	G	7	2044096	0.025398	8.2e-08	2.26232e-08	33.312	1.49952	0.919	1	-2.23529	5.3306
rs12699570	A	G	7	2051543	0.0230959	1.1e-07	2.90003e-08	38.9133	1.63702	0.92	1	-2.27184	5.27495
rs35745518	A	G	7	2053538	0.0226762	1.4e-07	3.53046e-08	40.9328	1.69299	0.919	1	-2.27885	5.23284
rs3996323	T	G	7	2079428	0.0244489	7.4e-08	1.5588e-08	30.4285	1.43737	0.923	1	2.25	-5.39619
rs10276536	T	C	7	2086960	0.0268091	1e-07	2.12763e-08	27.4819	1.37897	0.92	1	2.21429	-5.33792
rs55669426	C	G	7	2090129	0.022271	1.4e-07	2.672e-08	36.5774	1.57672	0.924	1	2.28571	-5.2774

## Sheet: Table S4
Supplementary Table 4. SNPs reaching genome-wide suggestive significance in the meta-analysis of Alzheimer's disease and frailty index GWAS
AD: Alzheimer’s disease, FI: Frailty index, Chr: Chromosome, SNP: Single nucleotide polymorphism, FI P value: P-value for the FI GWAS, AD PVALUE: P-value for the AD GWAS, RE2: Modified Random effect model of meta-analysis.
SNP	CHR	BP	RE2 PVALUE	AD P Value	FI P Value	I_SQUARE
rs7520826	1	4852747	2.85144e-06	0.0294381	2.543e-05	0
rs61781270	1	40349428	8.49459e-07	7.48746e-06	0.00091	90.5247
rs3131646	1	40383552	4.12722e-06	5.59125e-06	0.006036	91.5972
rs76596083	1	58225730	1.74982e-06	0.0459271	4.779e-06	35.3545
rs12751173	1	66364734	3.56929e-06	0.00152439	0.0001278	68.9566
rs7521986	1	66523243	1.33617e-06	0.00943272	2.1e-05	19.0696
rs79986263	1	173851310	9.29292e-06	0.00285127	0.00017	68.1519
rs10920851	1	190941518	7.94526e-07	0.00635626	8.566e-07	93.7448
rs2046851	1	210304551	2.10001e-06	0.0247618	1.929e-05	0
rs12239420	1	210402190	2.36858e-07	0.0364683	2.236e-06	0
rs4596870	1	243823321	7.43739e-06	0.0426596	1.495e-06	88.7318
rs7096909	10	82284512	6.22124e-06	2.79906e-06	0.007251	96.4167
rs72920853	11	59998720	1.07925e-06	7.52235e-07	0.009213	93.2692
rs61900065	11	83088810	1.05314e-06	0.0432322	3.676e-06	39.4558
rs12274987	11	85626738	2.70569e-07	5.55313e-08	0.01417	97.1611
rs80092204	11	116987988	5.85334e-06	0.0474704	2.909e-05	0
rs11180264	12	75257987	5.55242e-06	0.008358	6.715e-05	32.2359
rs10785168	12	75437253	4.6518e-06	0.0360685	3.348e-05	0
rs7313915	12	123396799	2.24572e-06	1.5313e-06	0.004137	96.5926
rs1335587	13	102145560	3.76882e-06	0.0246005	2.992e-05	0
rs1335592	13	102155206	1.78259e-06	0.0286202	1.522e-05	0
rs7141254	14	75190527	1.11467e-06	0.0112053	6.131e-07	92.5296
rs72698415	14	80282171	4.67843e-06	0.00655291	5.306e-05	53.3546
rs116256454	14	103121064	1.47046e-06	0.0472799	5.896e-06	0
rs7173565	15	38850330	1.72357e-06	0.000858121	6.882e-05	72.4643
rs11856577	15	41344130	2.57929e-06	0.0414285	6.901e-07	91.7393
rs72737734	15	41432899	5.30142e-07	0.01041	3.723e-07	93.7931
rs1133882	15	52013148	3.3899e-06	0.00670582	2.841e-06	92.8846
rs62037139	16	4719349	3.08014e-07	0.030936	2.364e-06	0
rs1684590	16	4739514	6.11456e-06	0.0455003	2.84e-05	0
rs859319	16	4782626	5.40887e-06	0.0393155	2.419e-05	0
rs35320143	16	66638245	5.84704e-06	0.0310429	3.823e-05	0
rs8045344	16	68435906	2.58531e-06	0.00759495	4.333e-05	31.7599
rs1506823	16	76524393	7.14707e-06	0.0255979	4.787e-05	18.8676
rs1393430	16	77122795	1.16912e-06	0.00356329	1.478e-06	94.3916
rs62044061	16	81822878	2.65265e-07	7.21338e-05	9.631e-06	96.214
rs12601665	17	47322264	1.10039e-06	5.14326e-05	0.0002137	86.1592
rs9895818	17	47352051	9.88835e-07	0.0402713	5.507e-06	0
rs2072153	17	47390014	5.31921e-07	0.0016959	2.381e-05	62.1329
rs4987082	17	47481374	1.14878e-07	2.89187e-05	5.602e-05	86.1097
rs9912738	17	47510584	2.20094e-06	0.000389394	0.0001161	78.5455
rs9897429	17	47518378	3.38873e-06	0.0110446	3.125e-05	30.5397
rs1801833	17	79091353	7.59421e-06	0.0491711	1.766e-06	90.6731
rs7228414	18	32634634	9.84418e-06	4.18381e-05	0.002605	88.2236
rs12957355	18	62188951	7.76793e-06	0.0351353	5.745e-05	0
rs2287922	19	49232226	5.87642e-07	1.89235e-05	0.0003205	88.4759
rs12713231	2	53105695	7.96747e-06	0.0484442	4.73e-05	0
rs268134	2	65608363	8.70731e-06	6.82513e-05	0.001604	86.9486
rs4671751	2	67077735	1.23226e-06	0.0331716	7.664e-06	0
rs10207628	2	127852021	6.06596e-06	6.56923e-07	0.008189	76.3218
rs10207628	2	127852021	6.06596e-06	6.56923e-07	0.008189	96.6917
rs140653373	2	161113996	9.47289e-08	0.0302295	8.567e-07	0
rs58757862	2	161235452	1.02586e-07	0.000995956	5.59e-06	64.8438
rs3814049	2	172943886	7.179e-06	0.0419267	1.547e-06	90.9898
rs113769521	2	226046673	9.91804e-06	0.00783518	7.705e-05	64.1025
rs113611133	2	242682555	4.07785e-06	0.00745788	2.324e-05	71.2819
rs78350525	2	242693324	2.40547e-07	0.0210402	1.192e-06	33.7047
rs111792955	2	242699032	6.55205e-06	0.00251089	5.515e-05	78.2445
rs6058656	20	30937617	7.75454e-06	0.00489963	1.013e-05	93.4567
rs1033661	20	51024515	4.92678e-06	0.0487063	3.144e-05	0
rs9611460	22	41418297	8.29314e-07	4.84329e-05	0.0002474	86.1151
rs9607869	22	42418110	9.17425e-06	0.0436061	5.259e-05	0
rs2137216	3	9288545	3.90689e-06	0.0128379	4.542e-05	18.567
rs7653505	3	49518023	4.59207e-06	0.0296416	2.578e-05	5.5951
rs115435316	3	49568181	1.85367e-06	0.0439688	1.153e-05	0
rs4688571	3	65466360	3.14422e-06	0.00704612	3.097e-06	94.0459
rs13066372	3	80663852	2.8864e-06	0.0043042	4.798e-05	63.8637
rs638293	3	107318320	1.55991e-06	0.000992363	5.284e-05	75.3245
rs6796523	3	135998521	8.10258e-08	0.0473618	6.643e-07	0
rs28454055	3	150181177	7.3508e-06	1.14527e-05	0.002106	96.1399
rs477338	3	173112505	1.64765e-06	0.0399229	4.549e-07	91.9919
rs2798297	4	3064004	3.81161e-06	0.0302603	2.297e-05	0
rs13152222	4	3310517	5.41054e-07	0.0308548	4.319e-06	0
rs66925245	4	7071999	6.45093e-06	0.0338262	4.197e-05	0
rs73096946	4	17788715	8.58407e-06	0.00599053	0.0001131	53.958
rs11938781	4	17924734	2.03468e-06	0.00183358	5.694e-05	66.0183
rs60371670	4	67792188	6.05316e-06	0.0148871	7.556e-05	6.61157
rs116834340	4	68118966	6.46208e-07	0.0455003	3.352e-06	0
rs356179	4	90628439	1.35753e-06	4.34122e-06	0.002609	91.4157
rs228617	4	103580788	3.92604e-06	0.0455003	2.34e-05	0
rs223421	4	103727018	2.92097e-07	0.0488731	1.784e-06	0
rs184486901	4	103750648	7.24342e-06	0.0059936	2.69e-05	78.5753
rs115798365	4	131515619	4.64777e-06	6.14641e-07	0.03199	94.7033
rs12518386	5	150438085	1.99046e-07	5.64095e-08	0.01942	94.8594
rs3792789	5	150445968	2.71208e-06	3.63784e-06	0.006166	91.9796
rs727809	5	152610222	8.76497e-06	0.00751164	0.0001579	44.7895
rs2964030	5	153168895	9.49203e-07	0.0343783	2.286e-07	91.0942
rs140814588	5	158229903	7.09631e-06	0.0480234	3.635e-05	0
rs34298980	6	40409243	3.38668e-06	0.012754	3.596e-05	13.4653
rs114804380	6	51914610	4.59606e-06	0.0149188	3.885e-05	37.2102
rs35911505	6	64970034	4.22744e-06	0.0229059	1.149e-05	69.4729
rs9454737	6	70068827	8.53888e-06	0.0175708	3.467e-05	62.0847
rs2448013	6	129432977	6.61277e-06	0.0174173	5.493e-05	13.4825
rs80286484	6	165316379	1.12559e-06	0.0177416	4.467e-07	93.3056
rs9459257	6	165344935	1.75785e-07	0.0246034	6.389e-07	46.1594
rs11772463	7	2078132	6.63027e-07	0.000932538	2.628e-06	95.1264
rs6943446	7	2323488	8.39339e-06	0.0114254	0.0001094	30.9356
rs57506017	7	12245225	4.35172e-07	0.000294182	5.763e-06	95.7925
rs7785189	7	12257527	9.48441e-08	1.37715e-06	0.0002121	96.9951
rs17336233	7	55189687	9.92865e-06	0.0169123	0.0001063	0
rs4570089	7	109164891	8.79069e-07	0.0169516	9.923e-06	0
rs12536153	7	109211457	4.60296e-06	0.00196927	0.000106	71.3917
rs1851823	7	109218983	6.48189e-06	0.0470427	2.533e-05	0
rs12667221	7	115006628	5.32968e-07	0.0325773	1.768e-07	92.5207
rs56372551	8	4129563	7.02506e-06	0.0302603	4.697e-05	0
rs3824334	8	21930007	7.92145e-07	0.00504254	1.488e-06	84.8946
rs2640724	8	27415576	4.4682e-06	3.70868e-07	0.04292	96.643
rs72657265	8	68551652	5.73037e-06	0.00616421	7.844e-05	48.3443
rs6986533	8	68555581	2.30258e-07	0.0312522	1.895e-06	0
rs13267991	8	113099630	5.44109e-08	0.0495723	3.204e-07	0
rs6469407	8	113203597	2.59306e-07	0.0191869	1.794e-06	0
rs2126095	8	142603238	7.00188e-06	0.00150833	0.0001651	70.9481
rs10756555	9	14459089	5.68275e-08	0.0288365	4.502e-07	0
rs10811654	9	22092924	1.10371e-06	0.00390216	1.946e-05	58.1994
rs12335519	9	119545187	7.60835e-06	0.00592078	0.0001029	48.5871

## Sheet: Table S5
Supplementary Table 5. SNPs reaching genome-wide suggestive significance in the meta-analysis of Alzheimer's disease and frailty phenotype GWAS
AD: Alzheimer’s disease, FP: Frailty phenotype, Chr: Chromosome, SNP: Single nucleotide polymorphism, FP P value: P-value for the FP GWAS, AD PVALUE: P-value for the AD GWAS, RE2: Modified Random effect model of meta-analysis.
SNP	CHR	BP	RE2 PVALUE	AD P Value	FP P Value	I_SQUARE
rs41279738	1	110082551	8.67845e-07	0.0143542	4.6e-06	56.0764
rs338566	1	184777467	2.05125e-07	0.0426345	8.7e-07	14.9789
rs35146848	1	209266350	2.88861e-06	0.00370835	2.4e-05	76.8586
rs6540507	1	209269627	1.48139e-06	0.0117355	9.7e-06	63.9091
rs72767412	1	236280553	6.55004e-06	0.00459065	4.2e-05	76.651
rs12783714	10	11490281	7.51783e-06	2.41381e-06	0.0062	96.1862
rs56209634	10	11622290	1.71666e-06	4.68294e-06	0.0012	93.5013
rs118128251	10	21914857	6.78364e-06	0.00660983	3.6e-05	75.1994
rs112902696	10	22451165	8.68031e-06	0.0157412	3.8e-06	90.0509
rs61850584	10	59880706	5.06271e-06	0.0134799	2.3e-05	64.2504
rs1584038	11	25632860	2.8815e-06	0.0431013	1.2e-05	27.9083
rs2869534	11	47740662	4.12598e-07	2.27556e-06	0.00047	93.8101
rs1783826	11	57402964	3.49009e-06	0.0287955	1.5e-05	47.4876
rs10792146	11	57984071	4.25318e-07	0.0445096	1.9e-06	15.7894
rs10897006	11	59851874	1.7502e-06	1.27908e-07	0.044	95.6954
rs76310549	11	74272884	3.64665e-06	0.0165458	1.5e-05	61.4878
rs532470	11	85686096	4.2649e-07	2.08137e-07	0.0055	95.2586
rs787928	11	85799763	1.11638e-06	2.4863e-07	0.0069	96.7168
rs4373974	11	113430486	5.19108e-06	0.0169242	1.8e-06	90.1618
rs6589797	11	119971337	2.12838e-06	0.0136377	1.2e-05	61.737
rs2409004	12	48721451	6.47353e-06	0.0346736	1.7e-05	42.5594
rs11611979	12	104918923	5.0847e-06	0.044462	1.8e-05	30.4721
rs7306797	12	125819250	9.2428e-06	0.0434241	2.8e-05	34.55
rs1319883	13	50887164	5.0132e-07	0.0189284	2.4e-06	51.6411
rs35918086	13	89875623	9.78182e-06	0.0265789	3e-05	58.3905
rs7329753	13	105178216	2.89693e-06	0.00587737	1.4e-05	74.0517
rs12889411	14	42623180	1.69496e-06	0.0405221	2.6e-07	87.7331
rs3131574	15	50740939	5.6177e-06	0.000128143	0.00018	89.6011
rs681711	15	59050051	5.89787e-06	0.00717941	2.8e-05	70.7922
rs507801	15	59053345	1.5122e-07	1.22504e-07	0.0027	95.3934
rs351243	15	74470997	9.22098e-07	0.0302603	4.3e-06	40.4783
rs111925682	15	75901623	3.84507e-06	0.0278069	1.1e-05	56.7459
rs9920034	15	75928022	8.78027e-07	0.021641	4.2e-06	52.174
rs1383149	15	98610131	1.22515e-06	0.0314356	3.9e-06	39.2625
rs12149464	16	13988519	3.18189e-06	0.00602575	1.8e-05	74.5224
rs72772729	16	20062669	2.34819e-06	0.00524788	1.4e-05	75.5366
rs2607006	16	28576017	3.67487e-06	0.0320587	8.3e-07	85.9106
rs35979293	16	28944700	9.1081e-06	0.0125873	3.9e-05	66.2225
rs8046707	16	30916233	9.07187e-08	0.0155612	6.4e-07	55.1497
rs7196161	16	31110981	1.03625e-06	0.022711	4.1e-06	55.2787
rs8061221	16	70078960	5.89202e-07	0.0167886	1.9e-06	63.3823
rs4788454	16	72037206	2.40694e-07	6.85878e-05	6.3e-06	95.5234
rs35311202	16	82829354	8.21256e-06	0.0497736	2.1e-05	25.6498
rs4792160	17	11561752	1.04391e-07	0.0255483	5.1e-07	39.8134
rs2732686	17	44338735	5.33093e-07	7.61842e-08	0.015	95.8437
rs12185242	17	47407071	1.17079e-07	1.30899e-06	0.00024	94.0253
rs2584662	17	47470487	5.82736e-06	5.04022e-06	0.0036	93.679
rs3785569	17	62023724	1.758e-06	0.0367978	5.1e-06	35.6758
rs7406031	17	66021753	3.60337e-07	0.049254	1.1e-06	15.9154
rs3810415	19	1924653	6.05828e-06	0.0108319	3.2e-05	67.4344
rs62129469	19	1948788	2.20042e-07	0.00614392	1.6e-06	69.442
rs62115563	19	5057368	2.50282e-06	0.00379477	1.9e-05	76.9495
rs12973258	19	19488718	1.24296e-07	0.0309683	5.4e-07	31.185
rs1354106	19	51737991	7.99998e-07	9.97917e-08	0.023	95.7196
rs73068037	19	57014646	4.17443e-06	0.000444748	5.6e-05	86.6298
rs4670452	2	35439624	8.43231e-07	0.00397675	6e-06	75.3309
rs1646427	2	50965616	5.14804e-06	0.0445531	1e-06	88.209
rs7557525	2	51250505	1.37333e-06	0.0434241	2.7e-07	88.3141
rs60900435	2	60331136	6.96985e-07	0.011638	2.5e-07	91.2634
rs67011406	2	60335811	1.47396e-06	0.0225001	4.9e-06	50.7314
rs4851283	2	100894802	5.7847e-06	0.0010367	5e-05	83.8516
rs72821169	2	100921592	4.9198e-06	0.0204099	1.4e-06	89.0995
rs12467104	2	101013084	6.34483e-06	0.00126821	1.5e-05	93.5727
rs6736024	2	126333235	4.65972e-06	0.0146751	2.3e-05	59.3407
rs77316496	2	175198564	5.31236e-06	0.0127673	2.9e-05	65.9714
rs72917533	2	175238924	3.29424e-06	0.0355916	1.5e-05	38.3695
rs6755648	2	211432338	7.50301e-06	0.0403152	2.5e-05	35.6055
rs819131	20	32907849	6.32818e-06	0.0107081	3.6e-05	65.1742
rs146102159	20	33421949	2.10337e-06	0.0286847	9.7e-06	39.9548
rs2206841	21	22263758	8.93569e-07	0.0236587	3.6e-06	47.3933
rs143558957	22	29928900	4.5759e-07	0.00134649	2.6e-06	83.7516
rs10865834	3	31599298	7.17326e-06	0.0484177	2.2e-05	24.098
rs4974084	3	48939080	1.20854e-06	0.0211799	5.5e-06	51.8883
rs140844720	3	50007313	7.32586e-06	0.0135453	2.6e-05	71.7469
rs74774867	3	88361631	3.83582e-06	0.0100358	1.1e-05	76.9141
rs77761150	3	132445904	8.07819e-06	0.0486749	2.5e-05	27.8417
rs6796523	3	135998521	3.25202e-07	0.0473618	1.4e-06	14.7527
rs6767073	3	152149827	1.19792e-06	0.0346654	3.9e-06	34.3848
rs3752768	3	173114686	4.92348e-07	0.0488384	1.8e-06	13.4201
rs11926085	3	173662288	6.71226e-06	0.005054	3.9e-05	75.2667
rs56087495	4	2373703	1.21892e-06	1.80281e-06	0.0011	96.4143
rs35802140	4	2405062	1.9357e-07	0.00218622	1.7e-06	78.4622
rs73205458	4	2406146	2.71755e-07	0.0109839	1.2e-06	68.0999
rs13110795	4	2429477	4.95095e-06	0.011794	2.2e-05	65.648
rs111930449	4	2809500	1.63886e-07	9.75494e-06	2.4e-05	96.1563
rs116469607	4	2944424	7.55669e-06	0.0167543	2.4e-06	89.4283
rs60566117	4	3027321	3.04348e-06	0.000749046	1.2e-05	93.998
rs2067003	4	3038639	8.25866e-07	0.0289863	1.6e-07	89.6233
rs112261906	4	3050001	5.33522e-06	0.0106018	2.7e-05	64.5981
rs2798297	4	3064004	9.3814e-06	0.0302603	2e-06	88.5848
rs743699	4	3305116	3.85655e-06	0.0474633	1.5e-05	23.4523
rs28548185	4	3437308	8.50538e-06	0.0493316	1.5e-06	87.1147
rs6447550	4	47356566	5.45292e-07	6.07187e-05	4.8e-05	90.2818
rs356179	4	90628439	1.18262e-06	4.34122e-06	0.00085	93.4775
rs12522524	5	45257086	5.29791e-07	0.0360559	1.8e-06	33.3213
rs13163713	5	45978978	8.44637e-06	0.0286829	2.1e-05	56.7856
rs13165145	5	49608384	9.71286e-06	0.0466676	2.3e-05	39.7432
rs192961	5	104102469	4.86863e-06	0.0242891	1.6e-05	50.659
rs4957676	5	106226676	1.98158e-06	0.0254714	5.1e-06	64.5272
rs10043094	5	114919459	1.61756e-06	0.0308955	5.4e-06	39.4637
rs34376257	5	153219270	8.38269e-06	0.0417005	2.6e-05	38.3092
rs4713823	6	34676130	1.77119e-06	2.70988e-06	0.0021	93.9074
rs60196305	6	41217707	6.03992e-06	6.1e-07	0.038	95.0518
rs9969095	6	92750918	9.70558e-06	0.0253617	3.5e-05	53.7769
rs1848410	6	131044773	4.02052e-06	0.0136624	1.8e-05	62.7222
rs728263	6	131095477	5.82795e-07	0.0323548	1.9e-06	35.8195
rs60502983	7	1816206	4.61749e-07	0.0265583	1.8e-06	56.2737
rs11766945	7	1888054	4.85381e-07	0.0342881	2e-06	28.793
rs62442912	7	1969345	2.92632e-06	0.00341659	1.6e-05	79.694
rs113917824	7	1977294	1.36621e-07	0.039655	5.3e-07	39.2866
rs7785189	7	12257527	3.67969e-07	1.37715e-06	0.00068	94.1359
rs12333960	7	113472031	6.26215e-06	0.0349523	2.3e-05	40.5537
rs62493792	8	9170786	4.15863e-06	0.0105465	1.7e-05	68.0948
rs12681900	8	103518491	7.41629e-06	0.0124193	3.7e-05	65.0594
rs808994	8	116429998	3.07658e-06	4.97261e-05	0.00014	95.4628
rs2737263	8	116667539	7.39848e-07	0.0288753	2.7e-06	39.4919
rs2736214	8	116828589	4.22485e-06	0.0339202	9.9e-06	56.5851
rs72682456	8	120161510	5.41773e-06	0.0159106	2.2e-05	61.3892
rs62530297	8	145075417	9.94842e-06	1.62754e-05	0.0024	92.6576
rs16911306	9	99336134	1.75757e-07	0.0179177	6.4e-07	66.5537

## Sheet: Table S6
Supplementary Table 6. Lead SNPs associated with Alzheimer's disease and frailty
A. AD lead SNPs associated with FI
SNP	CHR	BP	A1_x	A2_x	MVALUES_OF_STUDY1	MVALUES_OF_STUDY2	I_SQUARE	PVALUE_RE2	p.ad	p.fi	Gene	distance
rs74490912	2	127846321	A	C	1	0	98.2401	1.07589e-11	1.711e-12	0.008784	BIN1 NIFKP9	29553 33103
rs745717	2	127893897	C	G	1	0	98.6979	7.13877e-16	1.434e-17	0.03679
rs730482	2	127894484	A	T	1	0	99.1358	2.78848e-24	2.009e-25	0.008302
rs867230	8	27468503	A	C	1	0	98.8674	1.80968e-18	2.728e-20	0.03604	CLU	0
rs67598967	11	85843197	A	G	1	0	98.1686	3.30178e-11	1.476e-12	0.02801	RNU6-560P snoU13	21072 37860
rs8100672	19	1021637	T	C	1	0	97.9386	6.14995e-10	4.242e-11	0.01833	TREM259 RNU6-2	0 0
B. FI lead SNPs associated with AD
SNP	CHR	BP	A1_x	A2_x	MVALUES_OF_STUDY1	MVALUES_OF_STUDY2	I_SQUARE	PVALUE_RE2	p.ad	p.fi
rs546738	3	173117548	T	G	0.011	1	92.9438	1.08436e-08	0.04707	1.72e-09	NLGN1	0
C. AD lead SNPs associated with FP
SNP	CHR	BP	A1_x	A2_x	MVALUES_OF_STUDY1	MVALUES_OF_STUDY2	I_SQUARE	PVALUE_RE2	p.ad	p.ffs
rs34555108	2	127872946	A	G	1	0	98.0279	2.47012e-10	6.16356e-12	0.04	BIN1 NIFKP9	29553 33103
rs755951	8	27226790	A	C	1	0	97.4181	4.98585e-08	3.36706e-09	0.022	PTK2B	0
rs3740688	11	47380340	T	G	1	0	97.4482	3.56782e-12	3.16941e-12	0.0011	SPI1	0
rs67472071	11	47391745	A	G	1	0	97.2138	1.82815e-12	1.10243e-11	0.00015
rs2293579	11	47440758	A	G	1	0	96.7106	3.46178e-08	1.97318e-09	0.032
rs549680	11	59846494	A	G	1	0	98.1045	3.48902e-13	7.80892e-15	0.041	MS4A4A MS4A6E	0 0
rs4354705	11	60088159	C	G	1	0	98.6506	5.62731e-18	7.01311e-20	0.049
rs7114331	11	85839719	A	G	1	0	97.6804	8.21082e-09	3.54778e-10	0.029	RNU6-560P snoU13	21072 37860
rs10898440	11	85859916	T	C	1	0	98.7845	5.81987e-17	1.63475e-18	0.015
D. FP lead SNPs associated with AD
SNP	CHR	BP	A1_x	A2_x	MVALUES_OF_STUDY1	MVALUES_OF_STUDY2	I_SQUARE	PVALUE_RE2	p.ad	p.ffs
rs11678979	2	100802891	T	C	0.915	1	23.3627	2.292e-09	0.0300454	1e-08	AFF3 LINC01104	43846 21825
rs17851257	4	2935618	C	G	0.987	1	88.0448	5.00954e-10	7.74444e-05	2.7e-08	HTT	0
rs732859	4	3033643	A	C	0.903	1	0	3.86151e-09	0.0444519	1.3e-08
rs362307	4	3241845	T	C	0.012	1	94.4942	4.74303e-16	0.00478663	1.5e-16
rs73193340	4	3281799	A	G	0.913	1	2.25775	2.11967e-09	0.036704	8.9e-09
rs55995895	7	1862183	T	C	0.915	1	0	1.36555e-11	0.0479915	5.4e-11	MAD1L1	0
rs6965935	7	1876895	A	G	0.938	1	50.7563	6.10517e-09	0.0135113	3.1e-08
rs6978112	7	1966841	T	C	0.925	1	4.12681	3.05211e-10	0.0300068	1e-09
rs78443464	7	1970229	T	C	0.9	1	0	8.37572e-09	0.0463641	2.7e-08
rs3996329	7	2018870	A	G	0.932	1	8.18202	5.31848e-10	0.0255435	3.1e-09
rs56226325	7	2078981	T	C	0.928	1	0	2.89149e-13	0.0400696	1.3e-12
rs17132130	7	2108036	C	G	0.935	1	33.8428	1.99626e-09	0.0190359	1.1e-08
rs4748776	10	22277367	T	C	0.941	1	9.08589	7.38232e-12	0.0214482	4.3e-11	DNAJC1	0
rs80275162	16	28863517	A	T	0.891	1	6.49413	1.05622e-09	0.0482681	3.1e-09	SH2BI	0
rs11640961	16	30979818	T	C	0.909	1	25.0513	8.8269e-09	0.0323397	3.8e-08	SETD1A	0

## Sheet: Table S7
Supplementary Table 7. Genomic regions shared between Alzheimer's disease and frailty index GWAS
chr: chromosome, start: start base pair position, stop: stop base pair position, PPA: posterior probability of association for models 1,2,3, or 4 in the GWAS-PW analysis, GWAS-PW: genome-wide pair wise analysis
chunk	NSNP	chr	start	stop	PPA_1	PPA_2	PPA_3	PPA_4
1350	5045	chr6	40345542	42038449	0.00416551	3.43e-05	0.000824262	0.994975
142	7290	chr10	10249396	12585768	0.00918401	0.0214849	0.00170477	0.965736
251	7774	chr11	58780549	62222568	0.0341654	2.46e-10	0.00333751	0.962497
1296	2326	chr5	139268265	140645133	0.035855	0.0197904	0.0378755	0.899181
702	4787	chr19	610729	2098063	0.109604	0.000263422	0.0153458	0.874481
246	6212	chr11	47008125	49865926	0.106298	1.33e-05	0.0243841	0.869289
106	4620	chr1	206080686	208410160	0.114781	2.86e-10	0.0161722	0.869047
264	6241	chr11	84381474	86618929	0.114647	1.04e-09	0.0167254	0.868628
1354	3021	chr6	47311898	48391069	0.129117	0.00130813	0.0160149	0.851725
291	3385	chr11	121176185	122591760	0.0731004	0.0351026	0.0125815	0.851336
491	5533	chr14	91296860	93132080	0.138333	0.00636475	0.0172204	0.828249
1000	5140	chr3	42540043	45163823	0.0341772	0.0917046	0.0112232	0.827876
715	3303	chr19	18410369	19876747	0.0375278	0.0895317	0.012823	0.822324
1519	4546	chr7	142657480	144968221	0.145264	0.00469471	0.0204181	0.821948
813	2368	chr2	127374341	128033327	0.176656	2.55e-21	0.0346482	0.788696
732	3372	chr19	46102697	47148853	0.0949643	0.0588919	0.0171654	0.761005
1556	5152	chr8	26682525	28162012	0.155703	7.64e-11	0.0944378	0.749859
1581	3327	chr8	70868155	72288775	0.129246	0.0419114	0.0345652	0.725197
851	10648	chr2	185280179	189881888	0.0283737	0.174451	0.0178858	0.715278
569	3745	chr16	18668973	20150373	0.158464	0.0315362	0.0347065	0.710219
466	6151	chr14	51493572	53473918	0.0383044	0.16245	0.0153684	0.70187
245	5019	chr11	44693950	47003317	0.0849594	0.085652	0.0553706	0.674197
916	8245	chr20	54055895	56447520	0.0481933	0.164079	0.0116189	0.666338
1138	2344	chr4	68059850	68854579	0.00191994	0.314378	0.0377651	0.637176
931	6246	chr21	27272159	29124982	0.100434	0.0924253	0.041449	0.629255
595	4932	chr16	79134815	80297055	0.100816	0.105198	0.022443	0.610999
610	3475	chr17	4696345	5741160	0.00657779	0.333907	0.0186119	0.60746
735	5234	chr19	51533417	52984982	0.0808854	0.133451	0.0167188	0.603506
639	4336	chr17	55357716	57486793	0.101437	0.106815	0.023368	0.60188
521	4653	chr15	50008043	51677259	0.0305717	0.232651	0.0328288	0.593015
171	3964	chr10	60290620	61891091	5.12e-05	0.43004	0.00838141	0.561164
102	4427	chr1	200137649	201588940	0.0666409	0.176058	0.0162651	0.540113
588	3510	chr16	68841409	71046522	0.0729234	0.167765	0.0166924	0.528522
876	4759	chr2	233550205	235150369	0.117057	0.11048	0.0221628	0.520494
632	6406	chr17	43056905	45874715	0.00434604	0.430174	0.0121407	0.520088
527	3755	chr15	58442090	59694003	0.10687	0.125732	0.0206035	0.496475
1498	6498	chr7	109647594	112615231	0.0173481	0.35177	0.0276305	0.487453
284	5020	chr11	112459488	114256749	1.12e-05	0.507508	0.00792609	0.484446
479	8554	chr14	72890537	76444469	0.00588999	0.279528	0.221143	0.46037
1139	7027	chr4	68854765	71049038	0.0735691	0.160824	0.0706618	0.453862
773	4155	chr2	52492249	53508118	0.00213678	0.379727	0.147842	0.453763
1321	2913	chr5	178413816	179400870	0.0708808	0.186247	0.0234388	0.445209
1136	6869	chr4	64341076	66600345	0.0459642	0.246101	0.0288567	0.442789
1466	7181	chr7	49212278	51675291	0.0482745	0.242754	0.0220034	0.441398
647	4145	chr17	72672203	74375174	0.0534277	0.203178	0.0796558	0.430713
183	5031	chr10	80877086	82413607	0.0518729	0.206489	0.0867417	0.417922
369	1763	chr12	113263518	113986418	0.0719342	0.189204	0.0210518	0.413266
1664	3888	chr9	85440801	86938059	0.0431317	0.248546	0.0605803	0.399831
861	4677	chr2	206736071	208644421	6.6e-05	0.587921	0.0147365	0.396371
539	6267	chr15	80861289	84259565	0.0110007	0.461373	0.0160831	0.391685
170	4641	chr10	58959555	60289695	0.0487639	0.253396	0.0157808	0.385875
202	6860	chr10	112561580	115327818	0.0386466	0.290293	0.0176109	0.3813
149	968	chr10	22772283	23174924	0.041432	0.270331	0.0356151	0.380833
259	5602	chr11	74412874	76796159	0.017146	0.38988	0.0519814	0.377
227	2485	chr11	12564728	13372240	0.0560524	0.230663	0.0191969	0.376481
819	3119	chr2	135159453	137041842	0.0227708	0.376057	0.0146091	0.375817
1491	2438	chr7	98716494	100196525	0.072251	0.17174	0.0753726	0.373916
570	3784	chr16	20151123	22439235	0.0639342	0.209904	0.0204088	0.372979
766	3202	chr2	43309590	44313387	0.000112592	0.612623	0.0130139	0.372538
641	3900	chr17	59312894	61545486	0.0423622	0.277116	0.0188844	0.360232
440	3150	chr13	108190458	109120815	0.0351134	0.310285	0.0159319	0.35407
775	4844	chr2	54687254	56202116	0.0389887	0.291988	0.018023	0.351079
1265	2344	chr5	87390784	88891173	0.00487856	0.548926	0.024843	0.350744
835	6374	chr2	159577115	161769655	0.00343617	0.572701	0.028488	0.342182
218	3268	chr11	198510	1162482	0.0772806	0.180557	0.0223558	0.337849
1026	5147	chr3	85582231	87409222	0.0466333	0.263011	0.0167273	0.337041
1103	5737	chr4	10699425	12322014	0.0402992	0.285446	0.021676	0.334582
1363	5906	chr6	63552888	65765087	0.00108154	0.632587	0.0132669	0.334124
589	3636	chr16	71065282	72934443	0.00520115	0.546912	0.0351416	0.333977
623	3717	chr17	27334838	29785784	6.11e-05	0.646515	0.0193745	0.332952
1694	1682	chr9	137091937	137589279	0.0661133	0.205186	0.018142	0.327275
96	5145	chr1	189904130	191868441	0.00282278	0.566407	0.061377	0.32372
768	3000	chr2	46482634	47318389	0.0456636	0.260242	0.0309007	0.323463
1407	4723	chr6	134244243	136223987	0.0601082	0.2165	0.0273453	0.320288
1062	2680	chr3	150252004	151348193	0.000859927	0.637479	0.0278573	0.317855
1224	3665	chr5	13464832	14756567	0.0665124	0.200982	0.0254879	0.316853
1281	4332	chr5	113396285	114829289	0.00606145	0.562175	0.0162149	0.31572
1014	6128	chr3	66270447	68286463	0.00720411	0.544317	0.0182674	0.315108
499	5709	chr14	103013178	105001680	0.00125782	0.626703	0.0360539	0.312668
1508	4848	chr7	126869221	128778000	0.0542246	0.234744	0.0216802	0.311882
914	9405	chr20	49239658	52472087	0.000561507	0.661859	0.0172766	0.309185
1344	2563	chr6	26798640	28017250	0.000996411	0.660954	0.0161124	0.301753
1008	4434	chr3	56434215	58156176	0.0074507	0.548098	0.0178015	0.301283
1532	4199	chr8	1163245	2042364	0.00851323	0.531969	0.0195847	0.300583
366	5672	chr12	106958864	109025432	0.0129065	0.480811	0.0150398	0.299759
501	1547	chr14	106374099	107289173	0.0278414	0.353669	0.0149132	0.297568
949	4535	chr22	19912358	22357271	0.0410685	0.282281	0.0185568	0.29664
863	6159	chr2	209941529	212379238	0.000172294	0.687294	0.0146317	0.294179
1425	4383	chr6	164383521	165585987	0.000146777	0.687888	0.0206306	0.288093
330	3731	chr12	46024786	47714786	0.00331797	0.567617	0.0806569	0.287942
299	6051	chr11	131074648	132998841	0.0434625	0.270528	0.0203669	0.287871
377	4914	chr12	124977980	126445124	0.0495568	0.244511	0.0287633	0.287816
673	3342	chr18	35075250	36365021	0.00966551	0.524967	0.0145111	0.287779
1207	7667	chr4	180123093	182066471	0.00145951	0.660766	0.0192917	0.287451
20	4676	chr1	32438878	34798634	0.00900493	0.526094	0.025136	0.287208
962	3733	chr22	40546153	42690311	0.00449914	0.566238	0.0602285	0.286946
772	5174	chr2	50820091	52490866	0.0040864	0.596374	0.0341455	0.28681
921	2155	chr20	62190180	62960229	0.000252042	0.684094	0.0240139	0.286067
555	3640	chr16	4001196	5117847	0.00031007	0.67661	0.0303967	0.285897
1639	4745	chr9	20464018	22205246	0.0194892	0.399698	0.0430131	0.285303
35	5424	chr1	57021728	58864870	0.0073353	0.558847	0.0158266	0.284909
24	4900	chr1	40200894	41975176	0.0341511	0.0720861	0.529294	0.284779
904	3574	chr20	32813689	34960201	0.0245013	0.374459	0.0182383	0.283699
23	3457	chr1	38731847	40199854	0.000250678	0.697082	0.015503	0.281421
532	4884	chr15	67094767	69017691	0.000606675	0.687555	0.0169173	0.281201
228	5269	chr11	13373764	15742397	0.0454172	0.261088	0.0220156	0.28052
1595	4802	chr8	95005600	96534540	0.0513884	0.232027	0.0427542	0.279875
522	3288	chr15	51677560	53068933	6.05e-06	0.709758	0.0114635	0.27863
642	2415	chr17	61545589	63145396	0.0132423	0.478791	0.0190511	0.277988
1552	3327	chr8	21662306	22896124	5.06e-05	0.709348	0.0116787	0.277728
367	3292	chr12	109025901	110336546	0.000183492	0.703324	0.0151787	0.277005
1553	5483	chr8	22897057	24674287	0.044872	0.264718	0.0161505	0.275562
578	7497	chr16	49008253	52035639	0.00224928	0.65829	0.0145357	0.27515
1566	2130	chr8	41722699	42773510	0.0527509	0.235074	0.020114	0.274826
1336	7131	chr6	14804049	17385800	0.00375531	0.617179	0.0267461	0.274116
1303	2752	chr5	152869624	153772289	0.000266495	0.694989	0.0246615	0.273828
84	4615	chr1	169087494	170555234	0.00112085	0.681113	0.0188429	0.273065
1666	1038	chr9	88110013	88588367	0.0219474	0.394694	0.0168482	0.271231
41	4301	chr1	66939404	68477194	0.00864654	0.540758	0.0199645	0.271132
1602	1631	chr8	108648739	109248046	0.0567214	0.222875	0.0174522	0.269976
249	10767	chr11	55082693	58457315	0.00590108	0.587518	0.0178493	0.269925
107	6511	chr1	208410364	210787564	1.72e-05	0.718073	0.0119559	0.269531
232	4103	chr11	21017138	22373951	0.00621344	0.585016	0.0146231	0.269305
1159	4360	chr4	103221459	105304491	0.000134575	0.70696	0.0213231	0.268303
287	4567	chr11	116383348	117746741	0.00567746	0.590884	0.0196752	0.267981
1128	1861	chr4	47412721	48122948	0.000981541	0.690759	0.0170443	0.267804
519	4435	chr15	46618787	48135629	0.0321556	0.3243	0.0155586	0.267723
129	5044	chr1	242071602	244107640	0.000750895	0.697823	0.0170382	0.266181
488	2888	chr14	86647178	87635079	0.0386385	0.289362	0.0172575	0.265964
625	4545	chr17	31539143	32912470	0.00258065	0.659122	0.0134361	0.265635
253	3646	chr11	63804569	65898177	0.0119942	0.490798	0.0266946	0.265334
680	9886	chr18	47731764	51061399	0.000296746	0.714587	0.0136208	0.264067
762	6837	chr2	36122006	38132650	0.021164	0.398343	0.0209805	0.262826
1003	1767	chr3	47727379	49314960	0.000382169	0.711189	0.0164749	0.262376
898	3176	chr20	20961267	22489611	0.0119341	0.490835	0.0284618	0.262073
59	5034	chr1	97885249	99800529	0.000139631	0.715861	0.0186783	0.26179
308	4778	chr12	6419753	8376470	0.0582692	0.214	0.024723	0.260764
1375	4662	chr6	83128625	85209692	0.0186142	0.424963	0.0149448	0.259147
1345	1154	chr6	28022215	28449380	0.000958841	0.699572	0.0167869	0.258713
1596	7157	chr8	96534806	99398289	0.0548586	0.226297	0.0161795	0.258539
13	3279	chr1	20469854	21736327	0.0422348	0.268709	0.0245041	0.258403
1075	2961	chr3	172295731	173476726	2.34e-06	0.721079	0.0204656	0.258392
682	8459	chr18	51554436	55213381	0.00093111	0.674655	0.0440485	0.257831
947	2193	chr22	17675173	18295575	0.0149508	0.462146	0.0172484	0.257809
109	4497	chr1	212842330	214577476	0.00111388	0.700891	0.0127166	0.257203
1458	5041	chr7	37555184	38966621	0.0457644	0.254702	0.0231114	0.257077
236	2748	chr11	27020461	28480924	0.00306564	0.647977	0.0204855	0.256986
450	5844	chr14	26135686	28466225	0.00211785	0.674322	0.0164992	0.255327
1184	5836	chr4	141084662	143443147	0.0317951	0.319339	0.0255697	0.254935
857	4335	chr2	199312156	201576135	0.017599	0.421517	0.0367399	0.253148
376	6915	chr12	122008363	124976982	0.00617274	0.582663	0.0273973	0.251498
122	3236	chr1	234600015	235818150	0.00281745	0.660207	0.0171437	0.251402
275	3242	chr11	100418944	101330928	0.00603842	0.589162	0.022988	0.250442
496	3274	chr14	98341683	99138264	0.0118596	0.502124	0.0156945	0.250139
508	2250	chr15	30165568	31591403	0.0265486	0.351941	0.0252415	0.248228
1274	4121	chr5	103321080	104847697	6.81e-05	0.737881	0.0127181	0.247454
1396	3363	chr6	117673296	118962740	0.00115196	0.707788	0.0134389	0.247104
575	2561	chr16	29036613	31379355	0.0161897	0.445595	0.0211192	0.246981
1383	7086	chr6	94441595	97093400	0.0192594	0.417305	0.0152411	0.245997
210	6329	chr10	125919795	128000666	0.00384314	0.638085	0.0201832	0.245501
1635	8644	chr9	12276668	14836323	0.00474047	0.620218	0.0188359	0.245376
133	1315	chr10	111955	749238	0.00512176	0.611665	0.020056	0.244886
995	3277	chr3	35283709	36486390	0.00278901	0.658765	0.0245792	0.244324
1612	6735	chr8	126410966	128658961	0.00523486	0.614071	0.0147496	0.244175
97	5566	chr1	191869281	194107107	0.0266655	0.352345	0.0208999	0.244112
1443	6074	chr7	11299198	12634478	0.00599297	0.500143	0.136419	0.2438
1433	2369	chr7	1353968	2061783	0.0132159	0.477559	0.0260543	0.2435
1022	5910	chr3	79024541	81427224	0.00662988	0.562449	0.045889	0.243283
238	3972	chr11	30141357	32276662	0.00463471	0.622801	0.0195644	0.243253
1380	4157	chr6	91843655	93426186	0.00102345	0.714969	0.0133265	0.242808
1422	5054	chr6	160581374	162169452	0.0220911	0.389298	0.018181	0.242729
994	5130	chr3	33255592	35282759	0.0338976	0.275555	0.0919664	0.24244
1461	3434	chr7	42001811	43158625	0.0312653	0.323722	0.0159567	0.241587
1534	5474	chr8	2573751	3392712	0.0324041	0.313494	0.0233558	0.241169
500	2675	chr14	105001940	106312397	0.040934	0.273389	0.0152946	0.241072
346	3010	chr12	72645075	73818346	0.00182667	0.693717	0.0150391	0.240734
516	3548	chr15	41177514	42775660	3.72e-05	0.731369	0.0274029	0.240144
1231	2342	chr5	26186690	26857528	0.0057689	0.593956	0.0282832	0.239962
719	5751	chr19	23467746	28556910	0.0348739	0.298285	0.0253521	0.239084
1442	5102	chr7	9987850	11298815	0.00948359	0.536049	0.0189003	0.23805
1188	4347	chr4	150683754	152782099	0.0226919	0.383317	0.017897	0.237826
1152	3572	chr4	90231564	91559895	0.00451042	0.62441	0.0238161	0.237679
347	7065	chr12	73818454	76510617	0.000174798	0.743721	0.0134839	0.237559
778	4948	chr2	58297664	60291471	0.00157461	0.703777	0.0139553	0.237544
1095	2751	chr4	2844641	3844625	3.3e-07	0.751163	0.0112826	0.237544
988	3618	chr3	25461807	26877524	0.0125651	0.491217	0.0183629	0.237476
620	4621	chr17	16412352	18855987	0.00863369	0.535981	0.0377794	0.237188
1302	6531	chr5	150561298	152867729	0.000531328	0.715006	0.0326631	0.236973
594	4250	chr16	78457077	79134225	0.0452489	0.250626	0.0245481	0.236925
328	7119	chr12	41658586	43984228	0.0267464	0.351481	0.0170991	0.235593
1040	3188	chr3	113947863	115445296	0.00232336	0.658987	0.0430615	0.235523
1579	8123	chr8	66489090	69863032	0.00468491	0.613045	0.0341007	0.235258
1108	4123	chr4	17383953	18841427	0.00542653	0.587217	0.0468583	0.235246
635	2007	chr17	49898957	50718362	0.000148028	0.746495	0.0138517	0.23516
1500	6052	chr7	113712387	116780046	1.04e-06	0.722285	0.0427286	0.234956
1053	3551	chr3	135457904	137370076	2.37e-05	0.749871	0.0145513	0.234855
873	4410	chr2	228119918	229370567	0.00689002	0.577479	0.0241317	0.234732
263	9300	chr11	81266712	84381207	0.000417839	0.738811	0.0141648	0.234425
3	5997	chr1	4380973	5913621	0.00495329	0.62051	0.0189175	0.234275
1294	4415	chr5	134777687	136374997	0.00259863	0.679114	0.014615	0.233884
1271	5217	chr5	97315701	99260667	0.0173631	0.433062	0.0180128	0.232726
790	6152	chr2	78079485	80049962	0.00732003	0.575269	0.0173873	0.232509
341	3414	chr12	65559695	67180979	0.00130723	0.71351	0.0156019	0.232475
1172	4055	chr4	125211080	126480268	0.0128194	0.489139	0.0161005	0.232448
902	5234	chr20	25344231	31614788	0.00101702	0.716791	0.0208561	0.232313
1557	2393	chr8	28162712	29327431	0.00507048	0.610285	0.0292205	0.232211
1295	4933	chr5	136376050	139264515	0.0050177	0.6182	0.0210833	0.23208
19	6693	chr1	30162007	32438515	0.0298073	0.325347	0.026142	0.231859
359	5996	chr12	97108839	99305696	0.0450501	0.251198	0.020466	0.231851
56	2325	chr1	93536459	94505971	0.0153475	0.441809	0.0405203	0.231255
887	5822	chr20	3828820	5477609	0.0182154	0.424585	0.0165187	0.230973
1583	4370	chr8	73817199	75444858	0.00422706	0.638304	0.0187829	0.230355
1385	6370	chr6	97842747	100629725	0.00392238	0.644274	0.0202923	0.229799
667	2232	chr18	25927979	26874260	0.0336369	0.304735	0.0193446	0.229783
1292	4706	chr5	129519147	132139647	0.00501965	0.624423	0.0146788	0.22963
1437	1603	chr7	5416248	5854488	0.0323713	0.312481	0.0182006	0.229605
630	3093	chr17	39901356	41772005	0.0132499	0.479843	0.021222	0.229593
1449	8341	chr7	20124908	22507298	0.00206035	0.697285	0.0142644	0.228144
562	4047	chr16	10426040	11519750	0.0324693	0.283505	0.0829253	0.228111
1011	4451	chr3	62357146	63668755	0.0149866	0.449426	0.0341233	0.22667
1453	6504	chr7	25909695	28359562	0.020478	0.397735	0.0225883	0.226266
40	4567	chr1	65041861	66939305	0.00500836	0.537742	0.120991	0.226248
378	4871	chr12	126445781	127874472	0.0432875	0.256392	0.0203015	0.226161
865	4111	chr2	214014881	215572511	0.000763371	0.733567	0.0167244	0.226032
267	4129	chr11	89209985	90966440	0.0118705	0.497535	0.0228889	0.225735
362	2923	chr12	101862690	102964280	0.00173537	0.697312	0.0258823	0.225435
179	4701	chr10	72222971	73508455	0.0103537	0.522178	0.0202282	0.225287
520	3749	chr15	48136142	50007725	0.032597	0.305668	0.0269473	0.224665
1020	4590	chr3	75759142	77508142	0.00605498	0.603985	0.0147879	0.22451
707	5728	chr19	6685230	8336797	0.0356646	0.292088	0.0185054	0.224422
526	4406	chr15	56901916	58440445	0.00309455	0.666618	0.0211369	0.223966
1006	3727	chr3	54081390	55348750	0.0255031	0.357587	0.0162946	0.223882
69	3535	chr1	113276156	114873724	0.00526005	0.618753	0.0177718	0.223598
1335	4094	chr6	13209388	14802687	0.00821469	0.560291	0.0175291	0.223521
675	6048	chr18	37684774	39892281	7.26e-06	0.762846	0.0134229	0.223494
782	3487	chr2	65934026	67226030	0.00228606	0.673042	0.0376332	0.223338
406	3642	chr13	53339622	54682393	7.59e-05	0.755373	0.0189025	0.223276
1291	6042	chr5	127345032	129517194	0.0118397	0.497028	0.0240903	0.223228
1504	5684	chr7	121934519	124156111	0.000845415	0.70899	0.0422495	0.223066
332	5629	chr12	49001866	51775820	0.008844	0.549965	0.0165077	0.222428
1606	8436	chr8	113066233	116095815	0.000229986	0.755211	0.0149857	0.222348
633	4076	chr17	45876022	47516523	0.00165787	0.567149	0.170221	0.221817
409	1831	chr13	57554217	58410236	0.00184603	0.70634	0.0157643	0.221654
827	5648	chr2	147277162	150209892	0.00175779	0.708563	0.0162429	0.221406
1551	5699	chr8	20060856	21639132	0.012216	0.49473	0.0191323	0.221085
1403	5575	chr6	127540715	129860637	0.0034721	0.6563	0.0238374	0.221047
240	4897	chr11	33958739	35502340	0.0064448	0.594474	0.0177547	0.22095
1050	4179	chr3	130244735	131836226	0.00463673	0.627587	0.0252304	0.220495
73	3507	chr1	145383170	147832033	0.002085	0.69534	0.021307	0.220448
27	3684	chr1	44969590	46898804	0.0400007	0.270328	0.0154745	0.220362
423	5752	chr13	80586038	82581703	0.0199176	0.404673	0.0166601	0.220209
1435	7473	chr7	2772261	4573169	0.00322561	0.664337	0.0226693	0.219451
355	5455	chr12	89682122	92065305	0.00133417	0.710221	0.0295841	0.218812
476	4686	chr14	66399655	67991136	0.00548177	0.609626	0.0249467	0.218492
1687	3716	chr9	126972424	129059305	0.00011152	0.763647	0.0143206	0.218313
279	4231	chr11	106520955	107843602	0.00550117	0.615982	0.0168419	0.217733
556	3761	chr16	5118575	5891004	0.00229371	0.69773	0.0142869	0.217699
1277	4226	chr5	107264340	108633526	0.000666319	0.745107	0.0157792	0.217318
425	4468	chr13	84134080	85610544	0.00245179	0.68306	0.0259259	0.217282
1067	5433	chr3	157312028	159477493	0.00696621	0.585154	0.0170897	0.217232
349	3505	chr12	78570914	80447400	0.00749059	0.567399	0.0269914	0.21698
832	5048	chr2	155391135	157558583	0.0117928	0.501063	0.018229	0.216611
608	5093	chr17	1929074	3701935	0.00724236	0.580167	0.0166044	0.216413
547	5110	chr15	96141867	98030376	0.00969103	0.536458	0.0152312	0.215849
52	4884	chr1	86454751	88127939	0.00531652	0.61844	0.0195389	0.215771
1689	4024	chr9	130055654	132163254	0.00547064	0.616072	0.0182307	0.215756
1078	4914	chr3	176320312	178106828	0.00444619	0.611049	0.0523849	0.215603
1004	3299	chr3	49317338	51830565	1.5e-06	0.771534	0.0129594	0.215456
533	2201	chr15	69017999	70132706	0.00217855	0.700448	0.0164359	0.215437
262	1927	chr11	80723712	81266423	0.0366239	0.283975	0.0174546	0.215319
1393	4224	chr6	112345193	114220473	0.00938056	0.535263	0.0243748	0.214998
997	5101	chr3	38356116	40221235	0.00671566	0.587938	0.0206069	0.214462
745	5164	chr2	8422920	10297610	0.00481207	0.634296	0.0149041	0.214176
1112	4276	chr4	24135570	25608368	0.00977402	0.530849	0.0211331	0.21378
781	3550	chr2	64625913	65932800	0.0163373	0.41157	0.0673427	0.213097
99	1683	chr1	196176201	197311241	0.0214973	0.381054	0.0289496	0.213009
1685	5738	chr9	122260443	124870653	0.0114644	0.507315	0.0156576	0.212962
131	6754	chr1	245506746	247344204	0.0346931	0.292696	0.0184601	0.212805
843	5195	chr2	171226245	173138562	0.0073898	0.578197	0.0159801	0.212187
1381	2462	chr6	93429548	94117894	0.000957461	0.74137	0.0147463	0.211956
1286	2639	chr5	119669042	120452124	0.000516174	0.755884	0.0146548	0.211919
469	2597	chr14	55234244	56215477	0.0211725	0.387725	0.0208946	0.211798
1013	2850	chr3	65273538	66170144	0.00064575	0.574377	0.197087	0.211722
926	4001	chr21	20962397	22072161	0.0263395	0.345105	0.0195799	0.211506
515	1611	chr15	40384132	41176188	0.0128663	0.484223	0.0190212	0.211396
1484	5080	chr7	85572182	87821751	0.0253374	0.35367	0.017349	0.211183
453	7551	chr14	32383424	34845674	0.0172865	0.430927	0.013762	0.210142
395	2250	chr13	35026464	36045677	0.00591244	0.599166	0.0289678	0.209954
1049	4665	chr3	128194861	130244212	0.0280131	0.331273	0.0218998	0.209871
540	6265	chr15	84260468	86651007	0.0244964	0.358094	0.0208415	0.209737
982	2855	chr3	17892165	19123609	0.00644293	0.5959	0.0187099	0.20934
410	2190	chr13	58410814	59301834	0.00134366	0.729238	0.0170162	0.209062
822	5793	chr2	140100271	141805286	0.0108688	0.516665	0.0149297	0.208895
1092	1783	chr4	71566	694613	0.0230266	0.370537	0.0197354	0.208698
181	6028	chr10	75428296	78706536	0.0196133	0.40306	0.0182549	0.208667
1654	641	chr9	72512898	72752901	0.0346845	0.286429	0.0304711	0.208389
1424	4679	chr6	162931575	164382899	0.00597462	0.606697	0.0180706	0.208356
298	2338	chr11	130344063	131074590	0.0390689	0.265364	0.0271514	0.208339
1005	4366	chr3	51834238	54081158	0.00162405	0.719708	0.018615	0.20811
21	5258	chr1	34800325	37546148	0.00667305	0.589763	0.0205556	0.208092
462	5436	chr14	46749460	48573538	0.00173542	0.718038	0.0172125	0.20746
651	4004	chr17	78837588	80034081	0.00406345	0.637051	0.0361518	0.20722
834	3011	chr2	158533555	159575736	0.0182493	0.39774	0.0528328	0.2069
693	3716	chr18	68621179	69621445	0.004137	0.64482	0.0249162	0.206886
1514	4882	chr7	136876562	138744108	0.021732	0.382096	0.0180201	0.206825
1619	5097	chr8	137524151	139254574	0.0297325	0.321546	0.0141347	0.206618
46	5764	chr1	74327078	76728002	0.00767158	0.573266	0.0155855	0.206407
1657	1774	chr9	76203946	76972653	0.00615505	0.604763	0.0159859	0.206081
397	4198	chr13	37498469	38877678	0.0221021	0.377441	0.0198505	0.205907
1137	4100	chr4	66600492	68059162	0.00124114	0.730452	0.0219349	0.205591
1434	2480	chr7	2062621	2771642	0.00460116	0.618364	0.0435626	0.20547
428	7767	chr13	90521528	93129399	0.0081929	0.561303	0.0180194	0.205428
1511	3424	chr7	132805848	134307114	0.0029081	0.68049	0.0222152	0.205205
4	3612	chr1	5913893	7245989	0.00919303	0.513033	0.0600762	0.204896
1322	3900	chr5	179401287	180559620	0.0102071	0.526542	0.0156975	0.204573
671	4547	chr18	31780067	33860831	0.00615353	0.601111	0.0209477	0.204516
928	3859	chr21	23363841	24695869	0.0038815	0.656722	0.019661	0.204408
868	4191	chr2	218396070	220454389	0.00388449	0.654451	0.0225494	0.203691
33	6600	chr1	54226262	56412729	0.037863	0.249702	0.0795693	0.203627
201	5576	chr10	110318079	112561345	0.000218908	0.771761	0.016812	0.203531
1671	5447	chr9	96671698	98921816	0.00386711	0.629814	0.0521616	0.203471
514	5291	chr15	38530777	40383779	0.0212475	0.375934	0.0362302	0.203371
859	5962	chr2	202819643	205799152	0.0141911	0.46176	0.022402	0.202808
1109	5417	chr4	18842361	20544416	0.0195866	0.39768	0.0245086	0.202527
598	4197	chr16	82747728	83476903	0.00308898	0.681304	0.0171632	0.202166
1455	7510	chr7	31138096	33555119	0.010213	0.517253	0.028551	0.20147
1248	3813	chr5	57340073	58523945	0.0102219	0.523752	0.0187865	0.201441
1280	5072	chr5	111981633	113395725	0.0244106	0.353688	0.0235712	0.200928
700	3020	chr18	77149991	78017073	0.0108121	0.512749	0.0202641	0.200586
445	3958	chr13	113572502	115108993	0.0294562	0.319662	0.0157513	0.200249
1238	5784	chr5	36434126	38802148	0.0110166	0.511873	0.0163488	0.200076
836	3135	chr2	161770428	163502770	0.0174882	0.422813	0.0177254	0.199915
1099	3306	chr4	6773043	7538492	0.00317599	0.647646	0.0543334	0.199563
141	4588	chr10	8774970	10249111	0.0021162	0.713038	0.0153847	0.199513
1574	1952	chr8	59069280	59727453	0.00894656	0.53818	0.030206	0.199049
579	3557	chr16	52036960	53380729	0.00161037	0.730027	0.0147093	0.199026
1523	2567	chr7	149867074	150709571	0.00530214	0.625445	0.0162142	0.198698
1622	4188	chr8	143045846	144236013	0.0127198	0.478757	0.0263324	0.198543
979	5447	chr3	13070799	14816745	0.00736555	0.555092	0.04859	0.198276
492	3263	chr14	93132299	94324845	0.00258742	0.692613	0.0235135	0.197287
657	3715	chr18	5834180	7089885	0.0238787	0.359126	0.0177113	0.197285
1319	3458	chr5	175465456	177235855	0.0327943	0.295033	0.021352	0.19727
1334	3750	chr6	11791351	13209144	0.010752	0.514404	0.0181573	0.196894
829	2138	chr2	151731930	152485754	0.00101646	0.73242	0.0347352	0.196874
1232	2926	chr5	26857604	27984258	0.00778238	0.560361	0.0301681	0.196872
1214	2739	chr5	38139	981950	0.0099209	0.526197	0.0217972	0.196834
918	3329	chr20	58406750	59560302	0.00423141	0.651789	0.0177681	0.196234
797	6627	chr2	98996969	101822144	0.0063859	0.595023	0.0232732	0.196166
244	7615	chr11	42310270	44693784	0.00457658	0.64265	0.0179385	0.196141
373	2803	chr12	117088705	118135293	0.00423016	0.654318	0.0149927	0.195576
247	4737	chr11	49866895	51576247	0.0161844	0.436815	0.016972	0.1954
283	2523	chr11	111114397	112459111	0.0376223	0.267348	0.0235835	0.19532
577	3261	chr16	46456744	49007916	0.0187475	0.406752	0.0179226	0.195086
883	1852	chr2	242150091	243041411	0.00081649	0.639752	0.140055	0.194619
1278	5971	chr5	108634128	110820307	0.0267796	0.334389	0.018571	0.194553
1535	3417	chr8	3393402	3782758	0.0156117	0.444409	0.0155009	0.194388
1676	5044	chr9	107581749	109298040	0.0287186	0.321019	0.0170137	0.194215
1513	3612	chr7	135591083	136875365	0.0317608	0.300167	0.0193701	0.19382
1391	4272	chr6	108464380	110303618	0.0348254	0.282949	0.0180266	0.193685
1677	4076	chr9	109298754	110694926	0.00659883	0.596902	0.0147338	0.193549
449	4018	chr14	24905123	26135306	0.00538353	0.617005	0.025428	0.193128
1016	3404	chr3	69276762	70447447	0.0279807	0.326698	0.0141262	0.192886
1034	5107	chr3	103086267	104580696	0.00733567	0.565476	0.0354256	0.192857
807	4180	chr2	116772878	118367108	0.00414172	0.65452	0.0185192	0.192742
296	2651	chr11	127317582	128188534	0.0308315	0.306986	0.0144071	0.19208
605	3751	chr16	89041165	90170495	0.0176826	0.416893	0.0182811	0.191935
860	2264	chr2	205799241	206735520	0.0120968	0.489052	0.0218619	0.191808
1605	2353	chr8	111850847	113063291	0.000166887	0.776909	0.0248906	0.191783
353	3814	chr12	84303844	85990038	0.00593156	0.610417	0.0172709	0.191707
1593	5765	chr8	90638201	93554257	0.0302002	0.305554	0.0265834	0.191108
1661	3914	chr9	81080054	82590736	0.0128684	0.480283	0.016628	0.191087
1386	5242	chr6	100631103	102635841	0.00726445	0.580793	0.0166216	0.190828
443	3563	chr13	111234046	112246912	0.00418009	0.654825	0.0176397	0.19041
392	5633	chr13	30483703	32301126	0.00856972	0.542328	0.0329325	0.190241
1268	3128	chr5	91840637	93808724	0.0125289	0.483612	0.0190094	0.190119
150	5761	chr10	23175285	25578081	0.0258445	0.340615	0.0143887	0.189509
530	4646	chr15	63215651	65102476	0.0394709	0.255661	0.0227401	0.189402
266	5381	chr11	87430571	89208854	0.00781162	0.568689	0.0170903	0.188918
877	3604	chr2	235152388	236042073	0.00680548	0.591276	0.0160074	0.188848
404	5554	chr13	49383962	51590433	0.0147458	0.45321	0.015856	0.188804
966	3978	chr22	46470495	47595959	0.0170546	0.423101	0.0173938	0.188593
1193	5320	chr4	158743718	161058410	0.0209074	0.380685	0.0194609	0.188566
1129	3996	chr4	48123600	53876517	0.0164762	0.429635	0.0181323	0.18856
552	3858	chr16	95254	1206095	0.0199252	0.390718	0.0188076	0.188412
112	2766	chr1	218705513	219590470	0.0264474	0.334837	0.0152986	0.18815
1196	3498	chr4	163243679	164478104	0.0237079	0.35105	0.0279369	0.188049
300	3291	chr11	133000260	134204105	0.00830349	0.559899	0.0150225	0.18768
1127	4857	chr4	45189719	47411725	0.018273	0.408071	0.0174308	0.186559
1431	2514	chr7	44935	972693	0.0305924	0.304665	0.0161433	0.186529
14	4281	chr1	21736654	23086667	0.00740591	0.578589	0.0150031	0.186466
100	4403	chr1	197311594	199239599	0.004297	0.652464	0.0177615	0.18628
1483	4125	chr7	83801203	85571719	0.0372339	0.266691	0.0164652	0.186081
1082	3575	chr3	183769683	185068051	0.00585984	0.610563	0.0196997	0.185709
875	4460	chr2	231843670	233549513	0.0287004	0.31573	0.0184644	0.185622
805	5500	chr2	110852875	113921639	0.0241111	0.349172	0.0212471	0.185326
132	4937	chr1	247344559	249222325	0.0196307	0.39313	0.0167615	0.18532
1339	3472	chr6	21684065	22748186	0.00750281	0.573228	0.0192593	0.184898
1467	6363	chr7	51675571	53175319	0.0338689	0.28415	0.0152718	0.184653
817	3581	chr2	130658715	132962335	0.0175049	0.41641	0.0162557	0.184559
1300	3923	chr5	147182361	148661797	0.0122572	0.48245	0.0243264	0.184397
437	4407	chr13	104844114	106247124	0.00733338	0.577643	0.018149	0.184298
1065	3243	chr3	154715425	156008019	0.0308868	0.300287	0.0184499	0.183853
45	5627	chr1	71687454	74326484	0.00732117	0.578848	0.0167831	0.183838
592	6187	chr16	75978772	77523084	0.00225606	0.375823	0.395572	0.183765
1480	5231	chr7	78093859	79887832	0.0116104	0.49825	0.0151898	0.183714
1036	6155	chr3	106983112	109521886	0.013852	0.45808	0.024844	0.183621
1401	4119	chr6	123856181	125424132	0.00711367	0.583122	0.0170899	0.182764
911	5617	chr20	42680754	44838826	0.0180596	0.40765	0.0189425	0.18274
638	4417	chr17	53599717	55357434	0.0102447	0.521014	0.0157079	0.182434
998	1412	chr3	40222140	41064508	0.0263247	0.331306	0.0179643	0.182427
1560	3669	chr8	31548360	32975372	0.0103475	0.510479	0.028874	0.182161
1497	5010	chr7	107781293	109647109	0.00532677	0.609589	0.0380937	0.182089
1663	2337	chr9	84211441	85440281	0.00762062	0.572417	0.0163204	0.18195
1413	2983	chr6	145320247	146665310	0.0145836	0.448792	0.0220366	0.18194
39	4438	chr1	63455089	65039874	0.0205909	0.381612	0.0163543	0.181885
884	2069	chr20	63244	696481	0.0259069	0.325688	0.0376952	0.181819
1340	3879	chr6	22748670	23936167	0.00691173	0.588157	0.0163301	0.181804
255	3805	chr11	68006171	69516025	0.0161906	0.428545	0.0202184	0.181479
1145	2451	chr4	80990665	82124668	0.0157859	0.435503	0.0168939	0.181447
644	7409	chr17	64800552	67858387	0.0118897	0.492105	0.0159609	0.180925
1297	6287	chr5	140645971	142980766	0.0288545	0.312759	0.0156551	0.18063
1323	568	chr5	180561074	180714844	0.0261842	0.332251	0.0159409	0.180542
1199	2679	chr4	167018858	167852757	0.020567	0.38045	0.0170554	0.180054
1015	2696	chr3	68287952	69274643	0.0181023	0.404708	0.0208356	0.180007
838	1269	chr2	164468360	165178797	0.0116737	0.493129	0.0195443	0.17996
1045	3943	chr3	121975224	123517127	0.0297098	0.306777	0.0151351	0.179953
1317	3174	chr5	172678547	173642755	0.013064	0.473578	0.0152032	0.179628
268	3063	chr11	90966656	92076526	0.00399871	0.661387	0.0188784	0.179433
1289	6531	chr5	123798274	125785238	0.009569	0.533503	0.0142967	0.17934
1382	686	chr6	94118397	94440824	0.00270292	0.702753	0.0174291	0.179162
1642	2469	chr9	25330810	26111190	0.0263225	0.330445	0.0149077	0.179024
1131	3511	chr4	55429886	56547412	0.00717248	0.581394	0.0169649	0.178882
824	5035	chr2	142518602	144518916	0.00999132	0.521443	0.0202526	0.17875
1358	7203	chr6	53279102	55467639	0.0132872	0.464292	0.0244066	0.178673
1146	3495	chr4	82126121	83372471	0.0202245	0.384043	0.0144486	0.178218
152	7807	chr10	26889823	29322921	0.0352463	0.272891	0.0143737	0.178173
733	5653	chr19	47150082	49281838	0.0193673	0.388273	0.023663	0.178014
274	6489	chr11	98705232	100417066	0.0292718	0.307976	0.0162328	0.177946
288	3352	chr11	117747110	119215256	0.0104641	0.513097	0.019406	0.177849
1254	5218	chr5	65911289	67848407	0.0089447	0.515384	0.0581176	0.177714
276	8514	chr11	101331132	103958766	0.0102313	0.517589	0.0188382	0.177691
1438	2250	chr7	5854526	6573087	0.0320554	0.289092	0.0187365	0.177574
800	3062	chr2	103588215	105125014	0.0132809	0.466182	0.0204264	0.177433
924	4026	chr21	18054189	19479888	0.00898322	0.543108	0.0161295	0.177343
327	2808	chr12	40816185	41658193	0.00870069	0.54759	0.0178753	0.177209
383	2971	chr12	132807680	133838353	0.0381271	0.255707	0.0197322	0.176944
286	3991	chr11	114830666	116383211	0.0122022	0.485503	0.0155952	0.176804
581	5392	chr16	55904527	57664233	0.00984645	0.523428	0.0202626	0.176699
422	4191	chr13	78808813	80585091	0.0123649	0.480011	0.0202767	0.176697
1063	4862	chr3	151348730	153256302	0.0421155	0.238438	0.0170857	0.176669
1370	3956	chr6	75462003	77414670	0.0128175	0.469354	0.0262089	0.176603
207	2680	chr10	122407323	123231124	0.0125242	0.4607	0.048183	0.176582
948	4508	chr22	18296238	19912015	0.0224804	0.359408	0.0174589	0.175943
1459	2339	chr7	38966703	39861723	0.00359612	0.675577	0.0172301	0.17583
544	5498	chr15	92164844	93780762	0.0160428	0.42699	0.0202742	0.175311
348	6096	chr12	76512856	78570124	0.0120121	0.448052	0.0804929	0.174801
54	4186	chr1	90066303	91885970	0.0168148	0.416291	0.0215935	0.174654
1421	7611	chr6	158218719	160580496	0.00816079	0.558692	0.017005	0.17456
231	4583	chr11	19569535	21016295	0.00736663	0.577785	0.0147683	0.174536
1678	6980	chr9	110695062	112777424	0.0243548	0.342208	0.0171807	0.1745
1160	5023	chr4	105305419	107501140	0.026833	0.321659	0.0193792	0.174387
846	3200	chr2	177363636	178552788	0.0319021	0.288363	0.0174162	0.174337
1543	2887	chr8	10463197	11278866	0.00892164	0.544103	0.0150508	0.174147
1482	5475	chr7	82022686	83799292	0.0083171	0.555945	0.0159561	0.173997
1634	5728	chr9	10879518	12276139	0.00537477	0.620687	0.0226134	0.173761
1185	5594	chr4	143443347	146177694	0.0119539	0.487463	0.0162167	0.173207
441	2503	chr13	109121210	109814701	0.0144132	0.44623	0.0225301	0.17292
271	3910	chr11	94242655	95725095	0.0327688	0.281916	0.018012	0.172749
1559	1332	chr8	31133729	31548094	0.0283155	0.311047	0.016456	0.172685
1073	5798	chr3	168580960	170964625	0.0141282	0.453915	0.0145039	0.171408
869	5923	chr2	220455241	222521168	0.0133819	0.463233	0.017324	0.171233
1670	7823	chr9	94167203	96671667	0.00983164	0.522599	0.0187868	0.171203
1545	3433	chr8	13491775	13944692	0.0343616	0.271149	0.0199796	0.171181
1162	6130	chr4	108818147	111256377	0.0299327	0.298723	0.0168861	0.171092
753	3923	chr2	23342140	24686441	0.0219917	0.362007	0.0143322	0.17094
1071	6753	chr3	165055929	167117143	0.0140862	0.452984	0.0166135	0.170821
143	2705	chr10	12586819	13320848	0.00839048	0.551188	0.019243	0.170806
139	4496	chr10	5983762	7171183	0.0151212	0.437916	0.0173485	0.170569
1120	3513	chr4	35152505	36019709	0.0102289	0.509802	0.0266018	0.170426
1624	4216	chr9	191843	1079357	0.0235812	0.346434	0.015952	0.170252
434	4858	chr13	100574095	102300113	0.00818906	0.541312	0.039406	0.170052
612	2631	chr17	7317932	8305641	0.00945234	0.531697	0.015449	0.169989
1488	4624	chr7	93967569	96072536	0.0114009	0.487735	0.0283516	0.169961
329	5011	chr12	43985021	46023734	0.0313687	0.287933	0.0190693	0.169863
1257	5186	chr5	73759326	75795407	0.0340861	0.272958	0.0164553	0.169835
585	3675	chr16	62229849	63691132	0.0145417	0.446593	0.0153449	0.169797
740	6341	chr2	18674	1780631	0.0226081	0.349963	0.0266304	0.169757
1080	4031	chr3	179375086	181510911	0.00877803	0.539517	0.0238621	0.169571
337	3807	chr12	57552999	59308627	0.0214418	0.36511	0.0168922	0.169559
621	3509	chr17	18856320	21290110	0.0115376	0.491848	0.0173629	0.16934
1157	4076	chr4	99424491	100677520	0.0166552	0.414239	0.0228155	0.169193
81	8180	chr1	162347289	165191695	0.0185223	0.395157	0.0169931	0.169185
626	4021	chr17	32912798	34469021	0.0223002	0.356292	0.0176356	0.169017
1177	2142	chr4	130591885	131283367	0.0138638	0.453298	0.0198736	0.168871
77	2242	chr1	154770403	156335111	0.0112937	0.494711	0.0191082	0.168752
1273	4808	chr5	101578769	103319087	0.0171229	0.40554	0.0279189	0.168646
731	1056	chr19	44744147	46101600	0.0376534	0.248225	0.0329825	0.168267
2	2754	chr1	3583209	4380629	0.00978002	0.52423	0.015763	0.167985
616	2323	chr17	12534892	13180095	0.0289928	0.303566	0.0149695	0.167984
368	3990	chr12	110336875	113261782	0.0152771	0.431666	0.0213993	0.167447
709	5360	chr19	9238548	11283516	0.0168679	0.409399	0.0246571	0.167275
436	2621	chr13	104066713	104843186	0.015872	0.425907	0.0168017	0.166922
1041	3728	chr3	115447080	116799962	0.0105726	0.501377	0.0273307	0.166731
646	9842	chr17	69387817	72671889	0.0209665	0.368327	0.0147252	0.166201
314	1832	chr12	15241484	16310301	0.00774956	0.565022	0.0173967	0.16612
252	3109	chr11	62225120	63803566	0.0268872	0.316093	0.017637	0.16604
783	2633	chr2	67226166	68009817	0.00771843	0.559573	0.0261301	0.165949
1311	4877	chr5	163771940	165641575	0.024799	0.33306	0.0158579	0.165945
219	8315	chr11	1213806	3665358	0.014554	0.443503	0.0162091	0.165929
705	4576	chr19	4348967	5810745	0.0139591	0.448668	0.0223058	0.165866
485	3327	chr14	83138097	84241247	0.0124209	0.474994	0.0177527	0.165844
22	3076	chr1	37549639	38731622	0.00834355	0.548888	0.0215714	0.165841
755	2862	chr2	26894985	28597759	0.00855772	0.547557	0.0166859	0.165727
242	5871	chr11	37116815	39381178	0.0097416	0.510733	0.0361658	0.165715
1134	5543	chr4	60741634	62368870	0.0115679	0.490909	0.0147941	0.165643
306	2576	chr12	4417833	5321082	0.0186316	0.3929	0.013998	0.165546
685	4210	chr18	57631234	59020111	0.0192077	0.385236	0.0165967	0.165526
804	4764	chr2	108429937	110520674	0.0183067	0.395402	0.0162049	0.165452
489	5327	chr14	87635715	89497266	0.0370256	0.254511	0.0158524	0.165275
609	2995	chr17	3702312	4695740	0.0131538	0.464091	0.0156887	0.165072
1276	4137	chr5	105893055	107264079	0.0154084	0.428527	0.0210334	0.165042
1478	4549	chr7	73334987	76457927	0.012848	0.467542	0.017946	0.165033
223	3630	chr11	7436701	8333255	0.0156209	0.428055	0.0162833	0.164796
591	3089	chr16	74972220	75976837	0.0168816	0.405985	0.0274813	0.164565
324	5082	chr12	33080076	34854806	0.0183599	0.394344	0.0156773	0.164464
785	3447	chr2	69139564	70753882	0.0380214	0.249574	0.0143087	0.164444
1106	2205	chr4	15147446	15926136	0.0336364	0.271418	0.0167826	0.164263
663	2616	chr18	19486026	20649225	0.00816011	0.55421	0.0187486	0.164198
1486	3017	chr7	90662276	92492776	0.0278541	0.308042	0.0162692	0.163996
1244	5047	chr5	52134622	53702734	0.0322535	0.279001	0.0172431	0.163984
925	5098	chr21	19480435	20961972	0.0174191	0.402676	0.0202124	0.163904
1537	4188	chr8	4480667	5146808	0.0155919	0.427973	0.0159554	0.163868
1361	3048	chr6	57600918	58773345	0.0287277	0.302262	0.0149107	0.163772
913	5734	chr20	47200190	49239082	0.0330355	0.274847	0.0155281	0.163751
631	2673	chr17	41772638	43056688	0.016587	0.412273	0.0209317	0.163524
1573	6486	chr8	56956383	59068537	0.0280693	0.305699	0.0172481	0.163458
1658	5843	chr9	76974920	78900161	0.0262465	0.319402	0.0162304	0.163292
31	2288	chr1	49895524	51712970	0.0183858	0.390375	0.0214349	0.163217
613	4633	chr17	8307864	9964932	0.0154651	0.429116	0.0158032	0.162949
1158	7008	chr4	100678905	103220401	0.0177194	0.398621	0.0195653	0.162792
200	5311	chr10	108727352	110317305	0.00622199	0.603097	0.0146807	0.162748
1364	5817	chr6	65765742	67328940	0.0160452	0.420211	0.0178253	0.162744
801	2984	chr2	105125055	106209976	0.013747	0.449509	0.0228239	0.162675
1115	5980	chr4	27966301	29761279	0.00903204	0.537301	0.0147735	0.162249
765	10261	chr2	40281483	43309247	0.00932986	0.524028	0.0256592	0.162215
401	3609	chr13	44901940	46494486	0.0323437	0.277757	0.0148329	0.161906
416	9454	chr13	67844453	70724421	0.00924949	0.528295	0.0213517	0.16184
123	5364	chr1	235820459	237555417	0.0297254	0.294017	0.0143221	0.161539
254	3603	chr11	65898631	68005380	0.014231	0.444292	0.0176389	0.161275
872	5942	chr2	225840004	228119461	0.016523	0.41128	0.0212103	0.161271
1688	2121	chr9	129059870	130054946	0.0278544	0.304439	0.0201441	0.161198
965	5566	chr22	44996011	46470291	0.0140976	0.446538	0.0167804	0.161039
411	4294	chr13	59302855	60854106	0.0106869	0.502412	0.0173919	0.160911
688	4885	chr18	61820252	63461963	0.0165513	0.39297	0.0557749	0.160837
1253	4693	chr5	63968304	65910972	0.0181339	0.393668	0.0166663	0.160713
967	4771	chr22	47596475	48903523	0.0197992	0.374093	0.0189087	0.160558
1590	2287	chr8	85955619	87411554	0.0130371	0.458771	0.0229945	0.160359
1288	3278	chr5	122556905	123797013	0.0124012	0.470826	0.0195942	0.160254
1249	5219	chr5	58524622	60935451	0.0319285	0.278661	0.0156056	0.160226
799	2521	chr2	102688853	103587917	0.00655844	0.589012	0.0212667	0.16019
1594	2946	chr8	93555151	95005265	0.0109657	0.497532	0.0160387	0.159871
866	5774	chr2	215574029	217715180	0.0137145	0.448287	0.0224502	0.159857
537	4726	chr15	76398987	78515779	0.0171867	0.400183	0.0248342	0.159822
151	5150	chr10	25578622	26887242	0.0089913	0.537457	0.0140415	0.159775
1616	3869	chr8	133351144	134569774	0.0191949	0.381918	0.0146505	0.159706
1320	4081	chr5	177251507	178412761	0.0220129	0.352783	0.0153165	0.159447
976	2882	chr3	8648561	9541905	0.0103627	0.501345	0.027392	0.159227
1333	3750	chr6	10541103	11790635	0.0161274	0.407849	0.0346808	0.159101
1181	6385	chr4	136566481	138541820	0.0186738	0.386177	0.0168235	0.159098
1366	2622	chr6	68850024	69523066	0.0294254	0.291603	0.0211004	0.159044
1056	4879	chr3	141339333	143163868	0.0121096	0.47686	0.0161179	0.158985
628	4162	chr17	36809465	38877280	0.0203439	0.368192	0.016724	0.158972
1682	2749	chr9	117019801	117921871	0.0217213	0.355357	0.0148855	0.158946
78	4566	chr1	156336133	158027330	0.0155998	0.422583	0.0191383	0.158831
759	4454	chr2	31550628	33363359	0.0146443	0.437378	0.0160074	0.158702
6	3242	chr1	9365545	10805552	0.0152465	0.428163	0.0174208	0.158652
1105	3145	chr4	14272435	15147403	0.0131389	0.46043	0.0151328	0.158645
814	4057	chr2	128034539	129473860	0.0123792	0.472738	0.0149628	0.158548
1550	2259	chr8	19492840	20059960	0.00708219	0.575507	0.0211195	0.158436
1178	4391	chr4	131283821	132951256	0.0113649	0.490342	0.0145428	0.15843
229	4079	chr11	15743663	17577223	0.0133966	0.450878	0.0247288	0.158429
937	4326	chr21	36524373	37870518	0.0415091	0.229073	0.0150407	0.158074
86	3841	chr1	173097989	175089611	0.00988262	0.517713	0.014964	0.158049
1135	5877	chr4	62371818	64340381	0.019078	0.380885	0.0164037	0.157842
187	2911	chr10	87937577	89113662	0.00992577	0.516608	0.0151034	0.157741
1530	3733	chr8	164984	1043966	0.0303475	0.286605	0.0151982	0.157664
854	1859	chr2	195861380	196446526	0.0150011	0.43048	0.0179768	0.157523
1348	5376	chr6	37573419	39295505	0.0149013	0.431628	0.0182795	0.157497
222	3473	chr11	6324061	7436479	0.0225561	0.346324	0.0147831	0.157427
677	3862	chr18	42924095	44298996	0.0206776	0.364586	0.0143885	0.157406
945	2249	chr21	47493995	48101335	0.00616467	0.602729	0.0153914	0.157317
426	8762	chr13	85611277	88558039	0.00866204	0.540859	0.017694	0.15729
687	4139	chr18	60277715	61818480	0.0164765	0.411324	0.0159912	0.15701
1440	5471	chr7	7809142	9123026	0.0159587	0.417865	0.0161599	0.156885
295	3235	chr11	126311355	127316324	0.0137302	0.448563	0.0166911	0.156061
1569	9296	chr8	50082470	53301904	0.0121693	0.473822	0.0160876	0.155966
215	7465	chr10	132580773	134336131	0.0195571	0.374454	0.015492	0.155833
1154	5229	chr4	94233344	96181843	0.0209466	0.35667	0.0226452	0.15555
185	3979	chr10	84385052	85458234	0.00698355	0.575696	0.0227479	0.155535
1412	6801	chr6	142290540	145319707	0.0122024	0.472255	0.017301	0.155514
531	5057	chr15	65104668	67094138	0.0121398	0.467542	0.0271842	0.155429
1399	4475	chr6	120512570	121905065	0.0125169	0.467085	0.0170084	0.155366
810	4514	chr2	123302906	124732010	0.00977995	0.516775	0.0171709	0.155307
559	4747	chr16	7529955	8338346	0.0223369	0.344143	0.0202554	0.155202
1318	5399	chr5	173643487	175438573	0.0165457	0.407688	0.0185968	0.155201
941	6960	chr21	41389527	43321426	0.0175432	0.395677	0.0176071	0.155019
752	4993	chr2	21051633	23341246	0.0131756	0.456891	0.0155374	0.154852
390	6328	chr13	27284583	29257306	0.0260543	0.310148	0.0257291	0.154557
42	3051	chr1	68478105	69686319	0.0261748	0.313036	0.0158938	0.154516
191	5427	chr10	93336563	95396123	0.0219057	0.349739	0.0151315	0.154454
155	3707	chr10	30459109	31907445	0.0228298	0.341027	0.0149576	0.154181
448	4890	chr14	23018665	24904602	0.0098765	0.514866	0.0159217	0.154053
713	3234	chr19	15648715	16373891	0.0223796	0.344328	0.0165946	0.154021
1515	2637	chr7	138744679	139932189	0.0133866	0.452826	0.0157353	0.153964
1306	6155	chr5	156629754	158825387	0.0120734	0.470027	0.022964	0.153892
1110	5550	chr4	20544557	22318619	0.0155716	0.42032	0.0166845	0.153778
1390	2389	chr6	107450306	108463905	0.00775281	0.56082	0.0160904	0.153615
199	5567	chr10	106695048	108726430	0.0135671	0.447965	0.0188742	0.153566
1541	1935	chr8	9154694	9640400	0.00999792	0.510401	0.0187277	0.153491
1416	6074	chr6	150254804	151912653	0.0155305	0.418953	0.0197501	0.15335
780	4631	chr2	62429195	64623935	0.0151589	0.425922	0.0161712	0.153349
319	7774	chr12	25371462	27799691	0.014065	0.442069	0.0153788	0.15327
248	972	chr11	54794237	55082332	0.0130597	0.45705	0.0166655	0.153233
847	7741	chr2	178553183	181312675	0.0182759	0.38515	0.0182371	0.153101
952	4966	chr22	24986145	26791431	0.0320877	0.272433	0.0138001	0.152902
350	2455	chr12	80448808	81467102	0.0148585	0.429875	0.0160272	0.152872
1298	5072	chr5	142982126	144943239	0.0254992	0.316501	0.0167552	0.152821
622	5221	chr17	21290357	27334192	0.0176843	0.38985	0.0222927	0.15274
1241	4802	chr5	41888710	43982795	0.00992839	0.512954	0.0159023	0.152648
1263	6513	chr5	83972689	85767043	0.00695305	0.578907	0.0174754	0.152431
640	1973	chr17	57487538	59312457	0.0301176	0.28291	0.0176195	0.15238
237	3859	chr11	28481593	30141117	0.0130544	0.455655	0.0176051	0.152163
1351	3849	chr6	42038721	43753722	0.010814	0.495515	0.0155176	0.151895
1189	4548	chr4	152782184	154476924	0.0180402	0.386603	0.0187502	0.151856
55	3598	chr1	91886326	93536361	0.0360918	0.249295	0.0146751	0.151803
648	6630	chr17	74375743	76262742	0.0129676	0.453471	0.0233856	0.151723
1234	5607	chr5	29715154	31390127	0.0125703	0.462738	0.0183221	0.151671
561	2499	chr16	9799419	10425637	0.0202971	0.359222	0.0243396	0.151658
1047	4276	chr3	124937461	126213467	0.0154342	0.417656	0.0220636	0.151585
1346	5704	chr6	33500182	35454505	0.0147295	0.427822	0.0213248	0.151542
1607	7497	chr8	116096495	119685381	0.0237093	0.330204	0.016606	0.151491
1615	5524	chr8	131639978	133351120	0.0325169	0.267687	0.0165645	0.151357
1123	3626	chr4	38907664	40201594	0.0276267	0.299764	0.0150603	0.15128
1269	4857	chr5	93810208	95962896	0.018371	0.383096	0.0168695	0.151213
82	3630	chr1	165191702	166460202	0.0229809	0.335656	0.0183361	0.15118
451	3664	chr14	28466533	29970690	0.0144528	0.434292	0.0158798	0.151034
1693	5941	chr9	135298917	137040737	0.0199627	0.366568	0.0142622	0.15101
62	2845	chr1	102041016	102898387	0.0165562	0.405007	0.0167683	0.150985
1655	4081	chr9	72753755	74252181	0.0272438	0.302732	0.0138284	0.150983
1205	7361	chr4	176570716	178991713	0.0124979	0.465731	0.0141571	0.150945
737	4023	chr19	54603130	55727269	0.0176119	0.389121	0.0222605	0.15083
830	3864	chr2	152486782	154003962	0.016778	0.399178	0.0225475	0.150802
512	6143	chr15	35083251	37455975	0.0174817	0.394076	0.0150675	0.150777
1479	4592	chr7	76459005	78093172	0.016365	0.408083	0.0150273	0.150718
1058	4015	chr3	144411399	145664135	0.0137545	0.443242	0.0178994	0.150515
334	3905	chr12	53039757	54778212	0.0209471	0.35371	0.0195365	0.150482
1528	5473	chr7	156065838	157634484	0.0186527	0.372305	0.0315884	0.15036
1052	5603	chr3	133252369	135454986	0.0136378	0.446696	0.0145303	0.15033
1247	2078	chr5	56621102	57339368	0.0173615	0.392178	0.0206686	0.149929
1100	2744	chr4	7540096	8149470	0.0129617	0.455688	0.0168936	0.149771
929	6406	chr21	24696231	26468200	0.0143575	0.434615	0.0158619	0.149741
470	4014	chr14	56217626	57480921	0.0134922	0.440646	0.0281411	0.149161
119	4083	chr1	230685255	232089740	0.0241215	0.323555	0.0187224	0.148914
53	4713	chr1	88128663	90065471	0.0198969	0.365546	0.0137136	0.148815
901	2064	chr20	24717724	25344089	0.0150915	0.423963	0.014569	0.148814
209	6410	chr10	123900764	125869042	0.0336655	0.258564	0.0174689	0.148627
548	4543	chr15	98030943	99243521	0.0163906	0.404836	0.0169625	0.148467
303	4589	chr12	1080428	2544724	0.0144191	0.433564	0.0140557	0.148434
83	7771	chr1	166460517	169086258	0.0154138	0.410149	0.0320357	0.14839
98	6507	chr1	194107442	196175902	0.0216051	0.346094	0.0177035	0.148318
176	7836	chr10	67549939	69900091	0.0113251	0.483612	0.0151491	0.148285
567	3043	chr16	16154423	17644424	0.0146638	0.426108	0.0212197	0.148232
907	3052	chr20	38437069	39610111	0.029273	0.285723	0.0149097	0.148206
1649	2579	chr9	33579887	34642024	0.0101333	0.504704	0.0177736	0.148124
607	2521	chr17	1172399	1927630	0.0204723	0.35775	0.0163066	0.148062
312	2841	chr12	11754846	12733375	0.0133015	0.450243	0.0143201	0.148055
943	4721	chr21	44506885	46176974	0.0181516	0.382952	0.0163514	0.147914
1600	6118	chr8	104989196	107410668	0.0152865	0.419755	0.0156794	0.147833
234	7719	chr11	24088517	26045732	0.0128022	0.455747	0.0185627	0.14782
1250	1587	chr5	60935907	61672733	0.0156395	0.415075	0.0154201	0.147805
939	5072	chr21	38711704	40480466	0.0143754	0.431427	0.0182146	0.147737
1096	2687	chr4	3851371	4683638	0.0206445	0.357104	0.0128394	0.14764
456	4351	chr14	38668993	40341369	0.012539	0.46053	0.0175189	0.147608
1122	5829	chr4	37255211	38906951	0.0191544	0.371282	0.0158089	0.147342
660	2584	chr18	11075913	11904597	0.0148646	0.425329	0.0154122	0.14719
1315	4474	chr5	169506844	171073807	0.0189357	0.372754	0.0175507	0.147152
1586	6914	chr8	79132861	81956197	0.0177714	0.387309	0.0149847	0.147073
1190	1732	chr4	154477641	155055498	0.0163505	0.403337	0.0186732	0.147056
1429	3134	chr6	169382050	170279748	0.0106035	0.494346	0.0183021	0.147
586	6295	chr16	63692004	65938406	0.0132172	0.445175	0.0244152	0.146995
587	5505	chr16	65938609	68840588	0.0127394	0.456946	0.0168905	0.146884
747	5700	chr2	12420220	14334195	0.0210182	0.3513	0.0157485	0.14683
1252	1367	chr5	63219413	63967322	0.0142779	0.430834	0.0207292	0.146765
1494	3337	chr7	103198251	104159024	0.0228494	0.334108	0.0150727	0.146694
1001	4676	chr3	45165430	46657428	0.0165345	0.401727	0.0162461	0.146682
417	2658	chr13	70724516	71526211	0.0209207	0.35206	0.0159769	0.146666
1623	4075	chr8	144236881	146300622	0.0191569	0.369822	0.0172952	0.146501
352	2872	chr12	83502773	84303690	0.0114826	0.479161	0.0154412	0.146418
1313	4528	chr5	166847740	168524897	0.0116296	0.473787	0.0200856	0.146374
704	4095	chr19	3019660	4347573	0.0157794	0.411287	0.0164317	0.146327
1144	4742	chr4	79093979	80989630	0.0224763	0.336361	0.0169984	0.146324
1316	4492	chr5	171074292	172677991	0.0123493	0.464528	0.0140985	0.146253
28	2360	chr1	46900652	48002447	0.0272346	0.2981	0.0151013	0.146252
435	5177	chr13	102300523	104066574	0.0202815	0.358788	0.0144452	0.146224
1025	3510	chr3	84367614	85582078	0.0116414	0.475852	0.0158392	0.146161
1683	9516	chr9	117922331	121321501	0.0149931	0.421291	0.0176354	0.146046
1668	7203	chr9	90136246	92528472	0.0289235	0.286317	0.0140339	0.145963
978	5670	chr3	11020033	13070113	0.0169669	0.395209	0.0168721	0.145909
550	3633	chr15	100637827	101552180	0.0144172	0.430766	0.0149286	0.145706
1284	4000	chr5	117346780	118608427	0.0243206	0.320097	0.0156706	0.145672
1681	4037	chr9	115693209	117019709	0.018605	0.376315	0.0148972	0.145665
111	7451	chr1	216243848	218705087	0.0139896	0.436727	0.0155668	0.145598
1558	4493	chr8	29327896	31133658	0.0185168	0.375606	0.0180984	0.145399
1669	4973	chr9	92528698	94166861	0.0167732	0.397958	0.0150581	0.145285
1446	5969	chr7	15144710	16902018	0.0248576	0.315192	0.0156576	0.14519
1621	6301	chr8	140725751	143044824	0.0127205	0.451973	0.0238928	0.145189
172	2479	chr10	61891409	62659093	0.0201096	0.357374	0.0193697	0.145057
1143	5610	chr4	77130707	79093399	0.0209314	0.350887	0.0147845	0.145036
725	2459	chr19	36469497	37526942	0.00742244	0.564582	0.0157684	0.145021
930	2100	chr21	26469908	27268537	0.0272815	0.29684	0.014505	0.145018
343	5278	chr12	67910160	69826237	0.0233775	0.325659	0.0203362	0.144973
1176	3772	chr4	128996665	130591851	0.0118729	0.47003	0.0171238	0.144966
36	2805	chr1	58865399	59889995	0.0126468	0.456953	0.01662	0.144853
878	3925	chr2	236044045	237446978	0.0191726	0.368039	0.0172671	0.144772
80	6534	chr1	159913053	162346324	0.0186879	0.372477	0.019238	0.144708
32	5561	chr1	51713728	54224706	0.0197162	0.362797	0.0153485	0.14459
808	7904	chr2	118367764	121303240	0.019418	0.361189	0.026154	0.144575
398	6303	chr13	38878163	41069161	0.0158297	0.409548	0.0152538	0.144549
992	4711	chr3	30718429	32351201	0.0242349	0.319375	0.0165474	0.144516
1349	3111	chr6	39295686	40344623	0.0159532	0.404194	0.0226498	0.144456
862	3179	chr2	208645827	209941478	0.0153088	0.416811	0.0145852	0.144267
145	4577	chr10	15026212	16551089	0.0177714	0.38322	0.0179707	0.144172
1170	4117	chr4	122657987	124286340	0.0206125	0.352176	0.0173754	0.144167
239	4622	chr11	32277178	33958433	0.0188503	0.371411	0.0164306	0.144164
703	3425	chr19	2098398	3018231	0.0133577	0.443886	0.0181716	0.144116
1338	7203	chr6	19207490	21683982	0.015375	0.415448	0.0147818	0.143933
722	4619	chr19	30728153	32746380	0.0110439	0.483708	0.0180329	0.143908
1650	4271	chr9	34642653	36743104	0.0128475	0.452185	0.0176423	0.143861
1163	5889	chr4	111256567	113869892	0.0206666	0.351441	0.0170349	0.143838
1044	3765	chr3	120524038	121972635	0.0112971	0.480022	0.0161142	0.143793
272	3470	chr11	95726050	97056901	0.0169244	0.394336	0.0154919	0.143678
600	3680	chr16	84446384	85148340	0.0191944	0.367376	0.0157474	0.143622
603	3203	chr16	86815820	87647225	0.01831	0.377429	0.0154209	0.143508
1083	4700	chr3	185068255	186890189	0.017654	0.384966	0.0157372	0.143437
763	2803	chr2	38132712	39030302	0.0106689	0.492046	0.0153497	0.143396
1447	7200	chr7	16902635	19481290	0.0227909	0.331327	0.0152076	0.143306
120	4516	chr1	232090252	233429059	0.0245	0.315606	0.0165199	0.142882
10	6033	chr1	14891976	16865177	0.0128603	0.451789	0.0162941	0.142835
899	2074	chr20	22492200	23293585	0.0307204	0.271388	0.0150672	0.142729
387	3910	chr13	23595568	24531880	0.0324578	0.260611	0.0156373	0.142561
1617	5377	chr8	134570054	136035110	0.0160379	0.40482	0.0152156	0.14248
676	7690	chr18	39892963	42921854	0.0173336	0.388212	0.0151037	0.142459
1372	5221	chr6	78958134	80691070	0.0132965	0.444477	0.0158565	0.142325
344	3524	chr12	69826875	70957597	0.00888721	0.527275	0.0169947	0.142294
767	7071	chr2	44313803	46482254	0.0209247	0.348737	0.0137122	0.142292
1031	3674	chr3	98215950	99373021	0.0129604	0.447361	0.0204657	0.14222
582	4662	chr16	57664330	59045198	0.0172202	0.389261	0.0150079	0.142035
175	5031	chr10	65794114	67549435	0.0192504	0.366052	0.0137424	0.142004
1329	3469	chr6	5791960	6784474	0.0198849	0.359069	0.0139785	0.141979
1125	6065	chr4	42213058	43964974	0.0305047	0.2724	0.0136691	0.14193
146	6017	chr10	16551767	18537013	0.0100666	0.498619	0.0222944	0.141915
802	3828	chr2	106210350	107408150	0.0235219	0.314301	0.0385833	0.141878
557	5254	chr16	5891580	6893425	0.0143731	0.427605	0.0154901	0.141875
1384	2095	chr6	97094092	97841282	0.00968761	0.500213	0.0324922	0.141826
634	5620	chr17	47517749	49898719	0.0196212	0.360177	0.0173774	0.141762
1631	5706	chr9	7154923	8456247	0.0189203	0.366574	0.0202419	0.141751
975	5660	chr3	7083387	8648496	0.0120877	0.46455	0.0152161	0.141745
1213	4207	chr4	189693511	190915650	0.0169209	0.392339	0.0158129	0.141728
993	2795	chr3	32353022	33255176	0.0340502	0.251286	0.0145052	0.141675
1182	2984	chr4	138541971	139556479	0.0110267	0.483021	0.016622	0.14167
1506	6644	chr7	124168509	126518757	0.0165856	0.395459	0.0177222	0.14149
1675	5389	chr9	105967976	107581307	0.0149375	0.415559	0.0221475	0.141419
1633	7098	chr9	9166788	10879198	0.0163304	0.399711	0.0155476	0.141378
968	5467	chr22	48903703	49824381	0.0195131	0.362157	0.0146345	0.141373
339	8418	chr12	61124744	64031341	0.0160159	0.403659	0.0157395	0.141251
1627	4418	chr9	3190407	4495254	0.0175682	0.383449	0.0165177	0.141182
480	2540	chr14	76444767	77228781	0.0299068	0.275356	0.0140235	0.141129
1475	2821	chr7	68234074	69085115	0.0146517	0.423201	0.0145432	0.141036
158	3594	chr10	35109355	36571749	0.0264825	0.298776	0.0147161	0.140977
318	4850	chr12	23821568	25370426	0.0241709	0.315991	0.0172748	0.140768
724	6243	chr19	34264354	36468278	0.0164098	0.397787	0.0158404	0.140618
121	4149	chr1	233429284	234599202	0.0158913	0.404788	0.0153955	0.140499
1495	3691	chr7	104159525	105680022	0.0218414	0.337861	0.0139024	0.140436
1367	5853	chr6	69524373	71609384	0.0217933	0.336647	0.0177393	0.140346
16	3716	chr1	23921172	25516502	0.0222658	0.331883	0.0184528	0.140288
734	6236	chr19	49282803	51531961	0.0179152	0.375902	0.0216236	0.140146
361	1208	chr12	101447641	101862585	0.0204855	0.35071	0.0145068	0.140028
1328	3790	chr6	4617817	5790004	0.0202565	0.352813	0.014549	0.139884
243	8276	chr11	39384282	42309384	0.0234404	0.322024	0.0153026	0.13979
1314	3114	chr5	168525690	169505282	0.026078	0.300537	0.0150711	0.139772
788	4249	chr2	75630308	76913094	0.0208222	0.345335	0.0182595	0.139753
506	3897	chr15	27298112	29338326	0.0156452	0.40717	0.0157478	0.139689
760	7765	chr2	33363777	35344684	0.0194724	0.359883	0.0164155	0.139458
294	5234	chr11	124497410	126310913	0.0196162	0.357982	0.0170666	0.139382
1444	5557	chr7	12635461	13884041	0.0232032	0.323636	0.0149457	0.139174
1227	5829	chr5	18052361	19917471	0.0118124	0.467068	0.0152879	0.139169
1060	6317	chr3	146726629	149043131	0.0186344	0.369642	0.0147585	0.139159
853	6729	chr2	191973563	195858497	0.017876	0.377527	0.0166853	0.139063
15	1638	chr1	23086883	23917707	0.0114899	0.472228	0.016439	0.139022
849	5643	chr2	182268826	184357350	0.0197526	0.356797	0.0155212	0.139005
973	6150	chr3	4431647	6082953	0.0147106	0.420309	0.0144965	0.138965
1352	4837	chr6	43756169	45405134	0.0123473	0.457963	0.0143281	0.138929
1021	3460	chr3	77508835	79023927	0.0157785	0.404938	0.0148976	0.13886
505	7057	chr15	25108838	27297337	0.0225835	0.329097	0.0144032	0.138855
1555	4158	chr8	25484013	26681799	0.0224739	0.328917	0.0173009	0.138805
564	3027	chr16	12613098	13153524	0.0195451	0.358266	0.0166526	0.138709
1233	5639	chr5	27984513	29714813	0.0158149	0.403674	0.0160032	0.138649
1610	2342	chr8	124861459	125683200	0.020046	0.353577	0.0146953	0.138515
1456	7450	chr7	33555841	36213037	0.0286548	0.280968	0.0142261	0.138502
154	2286	chr10	29783692	30457347	0.0193813	0.360965	0.0139023	0.138428
604	5889	chr16	87647349	89041111	0.0120168	0.462899	0.0148045	0.138314
1651	5087	chr9	36743759	38641335	0.016283	0.397345	0.0153721	0.138288
198	5183	chr10	104380686	106694980	0.0128719	0.448549	0.0139078	0.138158
653	3060	chr18	87505	911211	0.0295327	0.274498	0.0148698	0.138045
668	2825	chr18	26876282	27865969	0.0139259	0.43009	0.0163281	0.137834
1684	2102	chr9	121322153	122260139	0.0186543	0.366732	0.0177476	0.137776
12	6061	chr1	18663350	20469098	0.0220558	0.333119	0.0137791	0.137759
18	5187	chr1	27403024	30161689	0.0165481	0.389175	0.0241746	0.137749
75	3428	chr1	151539165	153180097	0.0202003	0.351115	0.0146401	0.137699
293	3507	chr11	123500759	124494913	0.0313427	0.263132	0.0139091	0.137694
474	3462	chr14	63790015	65218457	0.0202836	0.349227	0.0165599	0.137493
1389	4394	chr6	106057283	107449641	0.0201347	0.350279	0.0175802	0.137441
1493	4098	chr7	101199257	103197173	0.0188682	0.365278	0.0141324	0.137228
1195	5455	chr4	161826517	163243426	0.0209569	0.341515	0.0178848	0.137202
910	2908	chr20	41615460	42679568	0.018007	0.374756	0.015048	0.137137
617	2836	chr17	13180735	13894151	0.0146911	0.418616	0.0147918	0.137105
1282	3752	chr5	114831239	115830711	0.0288746	0.278142	0.0140773	0.137082
1648	4683	chr9	32019368	33577674	0.0220434	0.332128	0.01467	0.137032
47	8125	chr1	76728135	79660928	0.020771	0.342743	0.0186655	0.13692
110	4531	chr1	214578544	216243367	0.0172372	0.382871	0.0167626	0.136727
478	4820	chr14	71132621	72889376	0.0176925	0.377972	0.0152125	0.136705
310	4088	chr12	9031775	10481477	0.0167178	0.389659	0.0156296	0.136439
1204	6324	chr4	174264446	176569630	0.0240432	0.313393	0.0149225	0.136286
894	6605	chr20	13689864	15958081	0.0140185	0.427908	0.0146836	0.136282
1585	7582	chr8	76456641	79132323	0.017161	0.375671	0.0333557	0.13626
333	3762	chr12	51776494	53038588	0.0161432	0.396545	0.0164359	0.136193
463	1381	chr14	48573586	49004821	0.02676	0.284062	0.0375307	0.136182
196	5233	chr10	100668400	102948934	0.0238611	0.315082	0.0142189	0.136162
1076	4851	chr3	173477285	175116207	0.0120913	0.459509	0.0147534	0.136108
1544	7763	chr8	11279221	13491594	0.0133625	0.435841	0.0187531	0.136014
1499	2454	chr7	112621897	113710445	0.0204323	0.345465	0.0179132	0.135887
602	3361	chr16	86156694	86814746	0.0216328	0.334611	0.0152338	0.135882
738	6027	chr19	55728651	57521142	0.019902	0.350046	0.019809	0.135803
896	4845	chr20	17487232	18970069	0.032569	0.253991	0.0141713	0.13577
444	3712	chr13	112247798	113572201	0.0160671	0.395949	0.0188898	0.135764
1405	4644	chr6	130935454	132765643	0.0201517	0.348627	0.016799	0.135731
844	6890	chr2	173139071	175588092	0.0183443	0.369337	0.0148057	0.13569
959	6009	chr22	35531009	37570084	0.0241262	0.312223	0.0144909	0.135684
923	4823	chr21	15951414	18052991	0.0134688	0.436029	0.0144864	0.135673
1104	6677	chr4	12323227	14271762	0.0174706	0.379124	0.0156755	0.135448
758	3792	chr2	30464190	31550223	0.0244482	0.307431	0.0194683	0.135422
475	3316	chr14	65220775	66399245	0.012748	0.447284	0.0148612	0.135259
1217	4062	chr5	3362103	4631938	0.0171761	0.382592	0.0156556	0.135258
882	1922	chr2	241560708	242149878	0.0169434	0.385937	0.0147988	0.135236
1427	3355	chr6	167026996	167907881	0.0138928	0.428158	0.0157245	0.135124
1469	5162	chr7	54222976	55691214	0.019093	0.358648	0.018442	0.135118
690	6402	chr18	64252801	66125601	0.0258431	0.298036	0.0136555	0.135076
213	3051	chr10	130844440	131740230	0.0242603	0.309972	0.0157622	0.135039
483	3858	chr14	80187048	81579335	0.0148432	0.406979	0.0292797	0.134925
1613	4860	chr8	128659463	130380799	0.0153232	0.405246	0.0186647	0.134828
643	5603	chr17	63148473	64799623	0.0215908	0.333821	0.0152796	0.134802
147	4518	chr10	18537267	19716826	0.0147826	0.414855	0.0147691	0.134784
1464	3530	chr7	45953565	46986470	0.0241628	0.310813	0.0148588	0.134752
1230	8473	chr5	23494324	26184833	0.0188031	0.360849	0.0196726	0.134665
960	4156	chr22	37570269	39306784	0.0222889	0.327263	0.0147917	0.13465
881	6143	chr2	239952643	241559339	0.0208612	0.340402	0.0163159	0.134649
1243	5164	chr5	50163398	52134410	0.0167476	0.38638	0.0177407	0.134638
265	3224	chr11	86619325	87429756	0.0226844	0.323762	0.0141935	0.134543
1054	5606	chr3	137371099	139954262	0.0149638	0.411264	0.0157417	0.134337
1186	5445	chr4	146179152	148521142	0.0183804	0.367465	0.0147889	0.134328
51	4638	chr1	84844495	86454503	0.013464	0.433657	0.0164774	0.134287
64	6460	chr1	103916755	106087291	0.020632	0.34237	0.0158816	0.134166
935	1919	chr21	34377485	35224370	0.0178513	0.3728	0.016169	0.133993
683	4238	chr18	55214343	56529508	0.0195691	0.353294	0.0158243	0.133939
890	4471	chr20	8117011	9730385	0.0152987	0.405924	0.0158935	0.133873
525	5757	chr15	55136269	56901569	0.0189473	0.359677	0.016471	0.133785
405	3670	chr13	51591805	53339272	0.0295443	0.269669	0.0159748	0.133686
1312	2999	chr5	165642395	166847334	0.0128389	0.444371	0.0142665	0.133593
477	8402	chr14	67992317	71131827	0.0124955	0.450023	0.0145198	0.133573
710	4931	chr19	11284028	13470522	0.0137661	0.428384	0.0154165	0.133311
1055	3354	chr3	139954597	141338997	0.0209503	0.338317	0.0156935	0.133292
1343	3082	chr6	25684606	26762667	0.0192811	0.354274	0.0187715	0.133095
1418	6385	chr6	153094557	154974092	0.0214341	0.332602	0.0174611	0.13309
1656	4788	chr9	74253040	76203699	0.0126161	0.446993	0.0153175	0.133037
1111	4831	chr4	22320450	24135056	0.0147215	0.41383	0.0148565	0.133022
269	2934	chr11	92077144	93275919	0.0104227	0.487476	0.0158593	0.133015
831	4075	chr2	154005348	155391005	0.011768	0.460566	0.0177458	0.13297
316	9273	chr12	18088443	20863850	0.0152099	0.406048	0.0161764	0.13297
1258	5170	chr5	75798866	77622868	0.0135214	0.430407	0.0180629	0.132841
764	2796	chr2	39031979	40280870	0.0303376	0.263969	0.0153036	0.13281
1691	2601	chr9	133223391	134127011	0.0166375	0.387345	0.0142573	0.132711
699	4460	chr18	75976413	77149615	0.0258219	0.295077	0.015397	0.132705
452	5643	chr14	29972145	32383073	0.0185048	0.363537	0.0155592	0.132372
880	4044	chr2	238761377	239951851	0.0157785	0.397557	0.0156724	0.132212
1629	4346	chr9	4885082	6557409	0.0188877	0.358687	0.0163196	0.132211
1113	3997	chr4	25609322	27343701	0.0170622	0.380323	0.0164244	0.132182
560	6477	chr16	8338606	9799341	0.0182804	0.366325	0.0143621	0.132072
148	8163	chr10	19717091	22772115	0.0146957	0.407871	0.0256179	0.132069
140	6012	chr10	7171522	8774275	0.0265605	0.288934	0.0149107	0.132038
624	4104	chr17	29786811	31537651	0.0225854	0.321323	0.0154105	0.13192
1267	2865	chr5	90423162	91840153	0.0141968	0.420528	0.014159	0.131604
654	2820	chr18	913491	1937908	0.0142289	0.418513	0.0172367	0.131601
1246	3663	chr5	55417599	56619881	0.0152345	0.404887	0.0143219	0.131388
580	7763	chr16	53383142	55903640	0.018768	0.359734	0.0147707	0.131366
430	7794	chr13	93586675	96087296	0.0228933	0.317654	0.0160563	0.131359
1601	3406	chr8	107410799	108647971	0.0137166	0.425793	0.0176974	0.131229
518	4687	chr15	44198049	46618157	0.0199806	0.346635	0.0139687	0.131205
991	5620	chr3	29142594	30717661	0.024198	0.306729	0.0145706	0.131174
400	4823	chr13	43101616	44901189	0.0183588	0.363919	0.0153822	0.131131
1043	5520	chr3	118530251	120523011	0.0211522	0.334019	0.0151789	0.131058
879	4265	chr2	237449620	238760118	0.0276685	0.279202	0.0169566	0.131055
386	5020	chr13	22243370	23594054	0.0237537	0.310185	0.0145584	0.130893
216	279	chr10	134336329	134493672	0.0267152	0.286061	0.0184206	0.130834
1356	5328	chr6	50386145	52210409	0.0176101	0.368637	0.0236331	0.130666
954	4362	chr22	27835627	29651629	0.0156477	0.397657	0.0155575	0.13064
584	3063	chr16	60746327	62228948	0.0149494	0.408478	0.0135959	0.130612
1064	3900	chr3	153257013	154713681	0.0160622	0.392352	0.0144687	0.130497
1490	4322	chr7	97099739	98715034	0.0196644	0.349057	0.0140512	0.130398
180	3297	chr10	73508791	75422314	0.0136762	0.426697	0.015344	0.130383
415	6157	chr13	65200731	67843475	0.0173007	0.375405	0.0161964	0.130382
1505	34	chr7	124157107	124167116	0.00732011	0.561853	0.0166168	0.130308
439	4013	chr13	106750342	108189783	0.0236223	0.3103	0.0153576	0.130243
736	6593	chr19	52985417	54601916	0.0258792	0.292424	0.0139432	0.130211
307	3254	chr12	5321472	6419120	0.0166866	0.383559	0.0149087	0.130176
1410	3015	chr6	138822629	139845322	0.0158275	0.390892	0.0236182	0.130151
909	2934	chr20	40585707	41614527	0.015441	0.399534	0.0165454	0.130146
1077	3434	chr3	175116539	176318786	0.0274868	0.279162	0.0178881	0.13011
1161	3171	chr4	107501341	108813811	0.0279089	0.277632	0.0136049	0.130105
572	5666	chr16	24137448	25986559	0.0181826	0.364568	0.0157863	0.130053
323	3470	chr12	32165764	33076921	0.0154529	0.396465	0.0222621	0.12998
637	4681	chr17	51826118	53599299	0.0128997	0.428438	0.0355193	0.129969
841	7225	chr2	167355970	169968112	0.0175823	0.37218	0.0145691	0.129962
1175	1923	chr4	127830887	128996298	0.0149463	0.407274	0.0147118	0.129941
345	4519	chr12	70958009	72644845	0.0210032	0.33385	0.0158529	0.129837
103	4102	chr1	201590706	203334320	0.0147796	0.409688	0.014395	0.129837
1132	7719	chr4	56548407	58934961	0.0202243	0.34212	0.0143956	0.12965
754	4712	chr2	24687042	26894589	0.0288429	0.269633	0.0170338	0.12962
104	3495	chr1	203334734	204681010	0.0256444	0.293364	0.0144293	0.129558
718	2424	chr19	22735847	23467468	0.027639	0.278562	0.0144882	0.129481
1647	2611	chr9	31311488	32019340	0.0203092	0.340858	0.0149477	0.12947
1448	2871	chr7	19481547	20124541	0.0132255	0.433099	0.0150095	0.129432
465	2569	chr14	50508237	51493562	0.022521	0.318865	0.015991	0.129375
974	3740	chr3	6083377	7083058	0.0162437	0.388561	0.0143991	0.129277
964	4615	chr22	43714255	44994946	0.0198974	0.344543	0.0158144	0.129266
1481	5631	chr7	79888510	82021923	0.0162998	0.387884	0.0141658	0.129259
596	6442	chr16	80297861	81772095	0.0169695	0.379077	0.0141965	0.129178
1369	6025	chr6	73451906	75461855	0.0172723	0.373266	0.018642	0.129157
1462	4001	chr7	43159821	44763296	0.0141479	0.418284	0.014524	0.129093
528	4289	chr15	59694505	61265371	0.0160055	0.391361	0.0142579	0.128881
1516	1073	chr7	139933177	140234597	0.0160648	0.390829	0.0138913	0.128863
955	4360	chr22	29652158	31439650	0.0162548	0.387018	0.0161897	0.128787
664	5500	chr18	20649472	22996367	0.0208064	0.334672	0.0154425	0.128708
922	3290	chr21	14669931	15950842	0.0151299	0.402778	0.015487	0.12869
770	5880	chr2	48213001	50022173	0.0152224	0.401059	0.0161597	0.128647
981	4475	chr3	16282442	17891041	0.0218672	0.324561	0.0146182	0.128618
357	5275	chr12	94514787	96020294	0.0233181	0.311603	0.013513	0.128469
490	5101	chr14	89497782	91296066	0.0206583	0.335417	0.0158432	0.128197
1415	3610	chr6	148920352	150253240	0.0153442	0.399382	0.0148952	0.128157
900	4896	chr20	23294041	24717674	0.0199958	0.341446	0.0175234	0.128093
1549	7615	chr8	17836399	19492767	0.0177584	0.367721	0.0148815	0.128084
503	2824	chr15	22350837	24194457	0.0198303	0.344548	0.0140686	0.128023
1430	2077	chr6	170330173	170921794	0.0121132	0.448988	0.0181131	0.12802
1439	4492	chr7	6573917	7808370	0.0189998	0.353692	0.0136724	0.127969
1114	2340	chr4	27344193	27965232	0.0142911	0.41518	0.0137437	0.127937
256	4153	chr11	69520001	70926024	0.0149808	0.404422	0.0146951	0.127935
893	3995	chr20	12447777	13689276	0.012886	0.437196	0.0144575	0.127809
1279	3757	chr5	110821786	111981174	0.0132482	0.431203	0.0143059	0.127775
74	2822	chr1	149772497	151538412	0.0139396	0.41919	0.0159752	0.127673
670	3276	chr18	30264698	31779615	0.0174746	0.370877	0.0142903	0.127581
203	2949	chr10	115328860	116420696	0.0179798	0.362903	0.0185426	0.12755
679	5415	chr18	45940004	47730011	0.0154213	0.397605	0.0148018	0.127543
1578	2792	chr8	65234654	66488718	0.0136764	0.424265	0.0137105	0.1275
744	4278	chr2	6836359	8421184	0.0160068	0.385266	0.0239579	0.127499
124	3599	chr1	237556289	238567496	0.024119	0.302319	0.016877	0.127398
542	5384	chr15	88370262	90475116	0.0174612	0.370564	0.0147014	0.127347
606	4028	chr17	8547	1171569	0.0201133	0.340129	0.0155924	0.127342
1341	3310	chr6	23936635	24851787	0.0171676	0.372784	0.0179568	0.127336
1423	2586	chr6	162169823	162929854	0.0243447	0.299081	0.0202695	0.127236
661	7255	chr18	11905953	14439498	0.0232928	0.310267	0.013447	0.127107
114	894	chr1	221858231	222229420	0.0168161	0.378865	0.0140211	0.127098
566	2487	chr16	14464154	16153189	0.0148898	0.404619	0.0150617	0.127092
659	9048	chr18	8499196	11075734	0.0186604	0.355882	0.0150615	0.127091
137	4031	chr10	3352832	4572188	0.025508	0.291105	0.0157739	0.127031
161	4056	chr10	42397337	43894339	0.0307624	0.25559	0.0141512	0.127016
1086	7292	chr3	190227349	192343804	0.0234574	0.306913	0.0183575	0.127008
730	2319	chr19	43864218	44743808	0.0281178	0.27203	0.0159257	0.126983
1079	3120	chr3	178107200	179374335	0.0159175	0.390639	0.0136028	0.126977
845	4090	chr2	175589404	177363319	0.0181011	0.362254	0.0147885	0.12687
241	4631	chr11	35503631	37116801	0.0157139	0.392519	0.0149382	0.126741
1436	3131	chr7	4575430	5415877	0.0248192	0.29656	0.0143239	0.126583
1094	3708	chr4	1478965	2841772	0.0204394	0.334991	0.0173896	0.126451
1472	1037	chr7	63308201	63640688	0.0206893	0.332877	0.0161424	0.126274
1640	5547	chr9	22206559	24157796	0.0211038	0.327362	0.0192287	0.126256
874	7345	chr2	229370787	231842681	0.016024	0.388088	0.0139888	0.126226
258	4478	chr11	72286156	74412268	0.0167246	0.378042	0.0154638	0.126114
615	3774	chr17	11103444	12534475	0.0187245	0.354298	0.014153	0.126035
1216	5634	chr5	2132638	3361629	0.0211166	0.328649	0.0149227	0.126032
839	4330	chr2	165178853	167160029	0.0161241	0.383985	0.0194592	0.125994
1012	4738	chr3	63669286	65273354	0.0147515	0.405536	0.0144554	0.125939
1287	6725	chr5	120452166	122556867	0.0124202	0.44091	0.018317	0.125823
206	5309	chr10	120591972	122407186	0.0184932	0.356165	0.0153335	0.125811
1085	4814	chr3	188857768	190225942	0.014056	0.414918	0.0164659	0.125796
413	7966	chr13	61591949	63971167	0.0133821	0.426057	0.0152623	0.12567
818	5376	chr2	133056803	135158382	0.0176908	0.36573	0.0146646	0.125642
342	2167	chr12	67181434	67909566	0.012407	0.442382	0.0156221	0.12563
43	4106	chr1	69687616	71372061	0.0158967	0.388971	0.0141714	0.125577
1074	3840	chr3	170964909	172295711	0.0185542	0.355369	0.0144215	0.125404
1638	5737	chr9	18661051	20463286	0.0239716	0.302198	0.0139585	0.125344
571	4024	chr16	22592900	24136507	0.0248702	0.294724	0.013784	0.125205
1219	4215	chr5	5973391	7143171	0.0167975	0.376005	0.0152343	0.125119
1496	5176	chr7	105683448	107780130	0.0259315	0.286348	0.0137044	0.125115
812	4691	chr2	125840921	127372889	0.0269471	0.278651	0.0141228	0.125082
666	4892	chr18	24026191	25927112	0.0151771	0.398126	0.0146318	0.125001
1183	3632	chr4	139557093	141084328	0.0133144	0.427166	0.0136649	0.124973
338	4378	chr12	59308666	61122915	0.0162565	0.382968	0.0145133	0.124763
380	4272	chr12	129237297	130377745	0.0187881	0.351486	0.0152819	0.124704
1222	4684	chr5	9719723	11172938	0.02384	0.30128	0.0173332	0.124645
1260	3289	chr5	79393144	80481299	0.0240819	0.300297	0.0143083	0.124606
50	2175	chr1	83991748	84843600	0.0170498	0.369022	0.0224941	0.124585
523	5074	chr15	53069747	54508497	0.022084	0.318002	0.0138819	0.124551
1525	5056	chr7	152249806	153673427	0.0200957	0.336577	0.0165374	0.124549
174	6848	chr10	63341695	65793870	0.0183046	0.356911	0.0147869	0.124446
1394	4907	chr6	114220833	116130983	0.024083	0.300097	0.0141873	0.124424
717	6505	chr19	20905979	22732634	0.0176843	0.364362	0.0142737	0.124326
1191	7350	chr4	155056126	157484641	0.0184173	0.355359	0.0148144	0.12426
886	3885	chr20	2469501	3828150	0.0159574	0.385798	0.0155699	0.124172
226	6108	chr11	10952346	12563989	0.0219745	0.318227	0.0146413	0.124132
723	5023	chr19	32746520	34261719	0.0190931	0.346803	0.0163454	0.124033
1667	4146	chr9	88590417	90136005	0.0173691	0.366551	0.0167114	0.123807
5	5283	chr1	7247335	9365093	0.029528	0.259544	0.0145263	0.123781
944	4201	chr21	46178297	47491975	0.0189209	0.349104	0.0145319	0.123733
1084	5346	chr3	186890824	188855582	0.018394	0.355156	0.0143925	0.123728
583	4674	chr16	59045772	60745208	0.0133318	0.422491	0.0190285	0.123553
1283	5281	chr5	115831092	117345933	0.0156788	0.386879	0.0194382	0.123398
897	5221	chr20	18972387	20959637	0.0162773	0.381057	0.0142422	0.123346
870	6317	chr2	222521870	224858750	0.0183144	0.355432	0.0147727	0.123337
360	4949	chr12	99305987	101447572	0.0173969	0.366546	0.0135868	0.123004
1643	6922	chr9	26111835	28223982	0.0232335	0.30592	0.0133767	0.122998
674	2760	chr18	36365883	37683967	0.0147375	0.402035	0.0147227	0.122978
686	4080	chr18	59020751	60277682	0.0203933	0.304843	0.0847618	0.122959
1093	2615	chr4	695065	1421186	0.0226181	0.31134	0.0132902	0.122897
419	5212	chr13	73934127	75669871	0.0187748	0.350148	0.01334	0.122863
136	4886	chr10	2254500	3352428	0.0182075	0.354948	0.0173522	0.122806
1237	3871	chr5	35049996	36433782	0.0180487	0.357953	0.0146554	0.122801
1330	3523	chr6	6786151	7808347	0.0125566	0.436804	0.0147568	0.122786
108	6384	chr1	210788531	212841934	0.0213656	0.321363	0.0167597	0.122617
1124	6042	chr4	40203022	42213011	0.0217949	0.318158	0.0143318	0.1226
1487	3221	chr7	92497427	93966269	0.0145028	0.405112	0.0144705	0.122539
574	2367	chr16	27446054	29029254	0.0225008	0.311269	0.0151712	0.122528
211	3010	chr10	128001098	129153758	0.0195997	0.338194	0.0183898	0.122184
950	4722	chr22	22357325	23712520	0.0176963	0.359417	0.018043	0.121761
1457	4083	chr7	36213538	37554798	0.0217077	0.318232	0.013405	0.121703
458	4706	chr14	41615719	43137218	0.0125254	0.436092	0.0144205	0.121632
8	2660	chr1	11778593	12778598	0.0260035	0.281505	0.0142063	0.121591
1452	2738	chr7	25077628	25909208	0.0184657	0.35208	0.0133092	0.121557
1353	4954	chr6	45406914	47311814	0.0186765	0.349655	0.0131709	0.121532
742	5334	chr2	3973779	5707910	0.0184286	0.352125	0.0140687	0.121528
864	5298	chr2	212379721	214013606	0.0197275	0.337088	0.0154386	0.121482
113	6171	chr1	219590766	221857548	0.0175751	0.362038	0.01432	0.121429
951	3551	chr22	23712647	24983264	0.020851	0.325622	0.0150093	0.121425
1400	5195	chr6	121906297	123856006	0.0205486	0.32883	0.0143369	0.121364
189	3117	chr10	91013835	92006017	0.0254994	0.284365	0.0162618	0.121352
1310	3121	chr5	162743908	163771489	0.02417	0.295497	0.0144951	0.121286
195	1012	chr10	100241926	100666802	0.0351229	0.225785	0.0131643	0.121192
260	3527	chr11	76797361	78354201	0.0313552	0.245794	0.0135181	0.12118
848	2806	chr2	181312739	182264835	0.0131524	0.424824	0.0142983	0.121115
1028	5817	chr3	88299112	94254639	0.0153302	0.391424	0.0138759	0.121109
1502	5342	chr7	118351787	121043520	0.0180636	0.355975	0.0137839	0.121105
173	1469	chr10	62660140	63341306	0.0205828	0.327656	0.0156984	0.121044
1522	5209	chr7	147815485	149786882	0.0216363	0.317099	0.0158476	0.120993
212	6846	chr10	129154862	130843358	0.0225668	0.308918	0.0146001	0.120987
1225	5371	chr5	14759221	16963585	0.0223117	0.311101	0.0149549	0.120974
90	6347	chr1	178954470	181143447	0.0160805	0.379717	0.0163772	0.120964
455	6356	chr14	35860074	38666890	0.0225791	0.308338	0.0157135	0.120935
1571	3767	chr8	54418044	55945100	0.0228962	0.30631	0.0134505	0.120909
1454	8190	chr7	28360334	31137196	0.0193944	0.340344	0.0142348	0.120854
63	2992	chr1	102898745	103785095	0.0239479	0.297072	0.013714	0.120842
796	3932	chr2	95328623	98994973	0.0187523	0.347426	0.0141092	0.120756
977	4337	chr3	9543642	11019418	0.0194855	0.339074	0.0141792	0.120601
1592	4035	chr8	89085842	90637819	0.0188937	0.345254	0.0147044	0.120497
757	3797	chr2	29217896	30462979	0.023168	0.30327	0.0138047	0.120494
728	3054	chr19	40984993	42131442	0.0168547	0.369867	0.0143061	0.12048
1587	1843	chr8	81956395	82693145	0.0195665	0.338243	0.0135641	0.120402
919	6402	chr20	59561872	61301830	0.017995	0.355274	0.0151149	0.120365
233	5795	chr11	22374142	24087869	0.0153951	0.389339	0.0141974	0.120319
1121	4358	chr4	36020436	37254929	0.0159162	0.381996	0.0143753	0.1203
1332	4692	chr6	9020026	10539977	0.017377	0.360803	0.0193248	0.120223
93	4229	chr1	184596570	186808626	0.0140008	0.409906	0.0142324	0.120163
44	728	chr1	71373645	71681377	0.0177131	0.359198	0.0136354	0.120137
906	3683	chr20	36909602	38436190	0.0226992	0.30715	0.013302	0.120136
1392	5355	chr6	110304247	112344737	0.0211352	0.321788	0.0133223	0.120126
938	2503	chr21	37871619	38711202	0.0244547	0.291989	0.0136485	0.120089
156	5483	chr10	31907519	33706590	0.0230351	0.303732	0.0142549	0.120075
573	4981	chr16	25986862	27445360	0.0192977	0.340031	0.0151259	0.120055
821	3748	chr2	138698117	140100107	0.0237045	0.297199	0.0162399	0.120013
11	4590	chr1	16957446	18661583	0.0272838	0.270341	0.0139318	0.120004
1445	4120	chr7	13884202	15143491	0.0280715	0.264636	0.0143432	0.119884
301	3492	chr11	134205993	134945765	0.0169982	0.367566	0.0131201	0.119734
748	5665	chr2	14335308	16278482	0.0178368	0.356727	0.0139624	0.119655
905	3634	chr20	34961245	36907811	0.024061	0.29415	0.0149111	0.119591
771	2590	chr2	50022257	50817854	0.0126979	0.430412	0.0146293	0.119558
178	6777	chr10	70196183	72220817	0.0212124	0.319891	0.014358	0.119546
513	2849	chr15	37458195	38529259	0.0175989	0.359026	0.0149977	0.119519
1255	3678	chr5	67850860	71240138	0.0160843	0.378952	0.0134428	0.119394
507	2182	chr15	29338502	30165049	0.0207347	0.324396	0.0145269	0.119378
118	3961	chr1	229156248	230685099	0.0148283	0.39631	0.0142152	0.119374
473	6201	chr14	61680424	63789238	0.0179886	0.35485	0.0131725	0.11936
842	4194	chr2	169968236	171225841	0.0222487	0.309698	0.0147158	0.11933
1223	6072	chr5	11173283	13464505	0.0183454	0.349442	0.0160111	0.119326
1200	5657	chr4	167852917	169676100	0.0179319	0.354762	0.0148978	0.119322
888	4937	chr20	5478037	7083989	0.015882	0.381326	0.0140345	0.119313
177	1001	chr10	69900240	70195107	0.0118857	0.443543	0.0169423	0.119298
769	2708	chr2	47318865	48212917	0.0243327	0.291873	0.0137944	0.11924
493	5353	chr14	94325812	95750857	0.0152558	0.38945	0.0150705	0.119186
193	4535	chr10	96222131	97820635	0.0153758	0.386399	0.0180244	0.119175
953	3993	chr22	26792113	27834539	0.0213218	0.318433	0.0141768	0.11917
1072	3129	chr3	167117774	168579900	0.0192073	0.339881	0.0149082	0.119091
354	8794	chr12	85990477	89681536	0.0191402	0.340482	0.0144282	0.11887
1203	3624	chr4	172559687	174263330	0.0157896	0.381483	0.0149618	0.118775
1575	6294	chr8	59730059	62328644	0.0188047	0.34387	0.0150004	0.118769
442	5304	chr13	109815112	111231864	0.0151674	0.390473	0.0143765	0.11876
794	2023	chr2	88218745	89154153	0.0261116	0.277603	0.013165	0.118756
1098	5007	chr4	5502669	6772965	0.0200325	0.330612	0.0147673	0.118742
908	2309	chr20	39610856	40585492	0.017293	0.361982	0.0143531	0.118684
1538	7005	chr8	5146927	6142444	0.0216714	0.314289	0.0145204	0.11867
987	5611	chr3	23806390	25461007	0.0236267	0.2967	0.0135338	0.118358
58	4382	chr1	96151539	97885200	0.0191766	0.339216	0.0148462	0.118322
1215	4511	chr5	982753	2132382	0.017705	0.355118	0.0174383	0.11832
371	1502	chr12	115037158	115502718	0.0221059	0.310114	0.0138034	0.118309
1476	7542	chr7	69085364	71874348	0.0160786	0.375915	0.0170923	0.118277
779	4693	chr2	60292120	62428117	0.0206168	0.324125	0.0140793	0.118164
356	6830	chr12	92066155	94514408	0.0212173	0.318253	0.0137951	0.118154
117	6306	chr1	226810860	229155711	0.0154442	0.384444	0.0169695	0.118077
427	6002	chr13	88560967	90521109	0.0162936	0.374449	0.0132152	0.118057
761	3044	chr2	35345123	36121465	0.0136767	0.410907	0.0171719	0.118054
325	3582	chr12	37857207	39226484	0.0308573	0.244898	0.0139794	0.117993
1324	4280	chr6	203878	1452004	0.0236206	0.295986	0.0136582	0.117786
1061	3540	chr3	149043923	150251381	0.0193622	0.335609	0.0169961	0.117762
351	5506	chr12	81467827	83501801	0.013946	0.406556	0.0156596	0.117478
1017	5166	chr3	70449145	72528581	0.0183686	0.346169	0.0172594	0.117431
698	5138	chr18	74815212	75975253	0.0198149	0.31587	0.0540343	0.117368
678	4710	chr18	44299616	45939648	0.0143885	0.399962	0.0145196	0.117268
1307	3407	chr5	158826247	159973834	0.0199815	0.329331	0.0140967	0.117156
649	3968	chr17	76263445	77298153	0.020623	0.32218	0.0154951	0.117136
391	3624	chr13	29258325	30482315	0.0211763	0.31737	0.0135471	0.117088
399	5005	chr13	41069263	43100125	0.0182623	0.348497	0.0132243	0.117023
956	3276	chr22	31439918	32664612	0.0142331	0.402175	0.0140207	0.116954
70	2555	chr1	114874371	115880132	0.0162695	0.372776	0.0144593	0.116946
1206	3908	chr4	178991910	180121844	0.0238887	0.291856	0.0159579	0.11694
885	6062	chr20	697600	2469453	0.0204355	0.324058	0.0147776	0.11693
504	3744	chr15	24195501	25107905	0.02571	0.278126	0.0136803	0.116927
1251	4132	chr5	61673670	63218410	0.0186597	0.342768	0.015716	0.116908
695	3375	chr18	71038474	71971309	0.0234542	0.295715	0.0149895	0.116823
1395	3882	chr6	116131731	117672094	0.0174385	0.35752	0.0143494	0.116724
290	1067	chr11	120767546	121175447	0.0220455	0.308288	0.0147795	0.116695
166	4869	chr10	53616629	55102427	0.0206229	0.321656	0.01526	0.116681
487	2572	chr14	85746319	86646053	0.0260774	0.274621	0.0150764	0.116671
205	3099	chr10	119523934	120590440	0.0173648	0.358095	0.0146043	0.116545
0	2588	chr1	753541	1892325	0.0226163	0.30283	0.0145487	0.116526
1360	2552	chr6	56105707	57598797	0.0194716	0.333484	0.0151108	0.116486
1686	5169	chr9	124871322	126971353	0.015054	0.388211	0.0159783	0.116394
1521	4796	chr7	146428215	147814190	0.0223296	0.305284	0.0142715	0.116376
691	3201	chr18	66126184	67175142	0.0211484	0.316621	0.0132988	0.116245
336	3188	chr12	55665948	57548466	0.0198782	0.32906	0.0144442	0.11624
1539	4548	chr8	6143021	7012472	0.0184256	0.344386	0.0156229	0.116099
535	3227	chr15	71922649	73628224	0.0178657	0.35067	0.0162429	0.116061
1309	3093	chr5	161483723	162743572	0.024893	0.28354	0.0130521	0.116043
1148	5221	chr4	84799884	86930604	0.018941	0.339222	0.0133505	0.115941
858	2637	chr2	201576284	202817892	0.0227286	0.300737	0.0154278	0.11593
125	4431	chr1	238569035	239925109	0.0255268	0.27812	0.0139168	0.115892
714	5991	chr19	16374572	18409767	0.0188739	0.338331	0.0171972	0.115857
689	2472	chr18	63463528	64252555	0.0147783	0.39054	0.0177829	0.115706
1164	5054	chr4	113870583	115665875	0.0212397	0.313042	0.0184505	0.115667
1637	7599	chr9	16659655	18660695	0.0189201	0.338917	0.0135887	0.115623
194	5859	chr10	97822433	100241204	0.0236168	0.29311	0.0135927	0.115535
601	3873	chr16	85148701	86156142	0.0203873	0.322715	0.0144308	0.115452
17	3186	chr1	25517902	27401752	0.0147422	0.392186	0.0144792	0.115439
1473	4860	chr7	63641194	65686929	0.0207387	0.319231	0.014124	0.11542
917	5734	chr20	56447959	58406205	0.0188425	0.339393	0.013757	0.115377
30	1511	chr1	48978188	49893541	0.0294462	0.250313	0.0141923	0.115344
681	2116	chr18	51062595	51553990	0.0160368	0.373879	0.0139107	0.115285
656	6437	chr18	3891682	5834014	0.019515	0.331588	0.0142356	0.115218
1540	4679	chr8	7154372	9154609	0.0128535	0.421832	0.0148489	0.115207
1290	4344	chr5	125785649	127343989	0.0173018	0.356979	0.0146374	0.115186
1679	6703	chr9	112778426	114830846	0.0164042	0.36805	0.0154549	0.115149
1503	2373	chr7	121045761	121932785	0.0196159	0.330203	0.0149099	0.115144
538	7027	chr15	78516053	80860481	0.0171759	0.358028	0.0156778	0.115138
1673	7442	chr9	101593146	104624140	0.0229964	0.297812	0.013773	0.115105
65	6084	chr1	106087842	108409080	0.0255793	0.277115	0.0125388	0.115082
1603	3334	chr8	109248653	110483955	0.013222	0.415371	0.014821	0.115018
1632	2818	chr9	8457691	9165998	0.0182829	0.345341	0.0134754	0.114941
1562	2974	chr8	35318740	37378051	0.0162159	0.370069	0.0158982	0.11491
61	3093	chr1	100826703	102040534	0.0179706	0.348178	0.0153562	0.11489
79	5663	chr1	158027412	159912685	0.021125	0.314785	0.0136777	0.114834
1107	4481	chr4	15927009	17383177	0.0183884	0.343029	0.0157022	0.114819
726	6430	chr19	37527033	40170553	0.0235816	0.292303	0.0137476	0.11474
1009	6856	chr3	58157519	60272829	0.0152816	0.383424	0.0138906	0.114628
936	3535	chr21	35225465	36524140	0.015248	0.383925	0.0138774	0.114617
1048	5220	chr3	126215130	128194409	0.0160237	0.372718	0.0147049	0.11461
749	7126	chr2	16329971	18647310	0.0173613	0.355681	0.0139818	0.114599
304	3446	chr12	2544786	3677017	0.0198006	0.32609	0.018438	0.114575
190	3356	chr10	92007112	93332915	0.0204744	0.320796	0.0139996	0.114568
933	4236	chr21	31197028	32668006	0.0132709	0.41402	0.0145875	0.114556
985	2950	chr3	21643707	22204135	0.0232909	0.294482	0.0136623	0.114466
38	3935	chr1	61925076	63454731	0.0229239	0.297677	0.0133741	0.114405
1609	9386	chr8	121201700	124860686	0.0184547	0.342394	0.0137885	0.114377
563	3770	chr16	11520361	12613039	0.0227517	0.299407	0.0125153	0.114338
1564	5093	chr8	38938806	40702590	0.0181319	0.344465	0.0176579	0.114272
957	6142	chr22	32665507	34494400	0.018044	0.346136	0.0160341	0.114267
1598	6857	chr8	101622111	104122872	0.0219809	0.305659	0.0140945	0.11422
331	4085	chr12	47715134	49001224	0.0187639	0.338655	0.0138266	0.114214
1087	5252	chr3	192344084	194059643	0.0150531	0.386002	0.0142142	0.114213
184	6044	chr10	82414710	84383277	0.02361	0.291544	0.0131248	0.114188
1180	4887	chr4	134629540	136566182	0.0260687	0.271871	0.0138184	0.114181
1368	5794	chr6	71609707	73449742	0.0196302	0.329131	0.0135774	0.114142
365	1370	chr12	106436519	106958706	0.0219746	0.305678	0.0139137	0.114059
1209	5546	chr4	183371787	184929307	0.0206316	0.318507	0.0137826	0.114012
1171	2530	chr4	124286915	125210693	0.0294413	0.248955	0.0129389	0.113966
1414	6359	chr6	146665424	148920164	0.0184288	0.342074	0.0137444	0.113914
940	3314	chr21	40483769	41389090	0.0166447	0.363821	0.0140079	0.11391
665	2646	chr18	22996651	24024531	0.0183615	0.342878	0.0135371	0.113844
1262	4177	chr5	82026431	83972503	0.0140261	0.398359	0.0197201	0.113777
1441	3812	chr7	9124395	9987150	0.0228605	0.297177	0.0138594	0.113741
214	3433	chr10	131741327	132579281	0.0149365	0.386597	0.0150359	0.113674
1097	3404	chr4	4684116	5502056	0.0180863	0.344655	0.0164094	0.113649
447	5258	chr14	21589630	23018014	0.0175764	0.347524	0.0242087	0.113639
71	7128	chr1	115880675	118837888	0.0161529	0.369551	0.014804	0.113634
9	4472	chr1	12779560	14890557	0.0223665	0.301068	0.0148687	0.113625
1042	5046	chr3	116801048	118527921	0.0165116	0.365233	0.0136739	0.113597
1404	3772	chr6	129861191	130934771	0.0182902	0.343424	0.0132346	0.113572
1468	4432	chr7	53176376	54222267	0.0191451	0.333625	0.0132417	0.113493
856	2094	chr2	198078110	199310326	0.0220589	0.302113	0.0192308	0.113418
313	7142	chr12	12733591	15240816	0.0176957	0.349242	0.0152821	0.113304
1119	5021	chr4	33174132	35149625	0.01779	0.348776	0.013504	0.113259
1327	3567	chr6	3573593	4617141	0.017337	0.353627	0.0149416	0.113185
402	2263	chr13	46496025	47430602	0.0150927	0.384142	0.0137883	0.113138
289	4195	chr11	119215901	120764256	0.0231374	0.293839	0.0141255	0.113132
1690	3295	chr9	132165470	133072737	0.0176412	0.350369	0.0136092	0.113131
1611	2198	chr8	125685198	126409713	0.0196192	0.327832	0.013609	0.113095
1696	1785	chr9	138938978	139500235	0.0195697	0.328468	0.0133128	0.113076
497	6731	chr14	99138753	101534190	0.0189131	0.335426	0.0136787	0.113074
741	7290	chr2	1781022	3973752	0.019396	0.329992	0.0138836	0.113043
182	5889	chr10	78707010	80875213	0.0169154	0.35821	0.015802	0.112957
472	5036	chr14	59448622	61679043	0.0205458	0.317674	0.0143599	0.112939
188	4519	chr10	89130117	91012336	0.0212119	0.310337	0.0164043	0.112918
627	4101	chr17	34470079	36808785	0.0218833	0.305033	0.0130053	0.1128
549	4602	chr15	99244771	100636586	0.0154691	0.378139	0.0138879	0.112766
230	5681	chr11	17579783	19569108	0.0184061	0.340916	0.0130547	0.11271
912	6470	chr20	44839203	47199240	0.0198698	0.323978	0.0150676	0.112674
795	226	chr2	89154757	92196516	0.0201476	0.321863	0.0154833	0.11266
498	4162	chr14	101534307	103011221	0.0181979	0.341413	0.0177322	0.112656
1409	3716	chr6	137614218	138822549	0.0256399	0.273131	0.0134356	0.112592
1347	5579	chr6	35456639	37572375	0.0183388	0.341458	0.0130485	0.112542
786	6257	chr2	70756057	73173690	0.0198506	0.323933	0.0148376	0.112436
1406	4171	chr6	132765669	134243918	0.0177802	0.347555	0.0134539	0.112299
1270	4529	chr5	95963902	97314960	0.0187182	0.336996	0.0124343	0.112286
727	1981	chr19	40171266	40983034	0.0212748	0.309568	0.0142708	0.112203
712	3588	chr19	14486544	15648148	0.0191081	0.332008	0.0136246	0.112154
541	5809	chr15	86653291	88369881	0.0227211	0.295631	0.0153497	0.112094
1378	3213	chr6	88822616	89971733	0.0176585	0.348035	0.0147826	0.111973
1527	4292	chr7	154965022	156065179	0.0171869	0.353733	0.0149673	0.111968
280	971	chr11	107844498	108436952	0.0130642	0.413498	0.0152098	0.111821
1236	4489	chr5	33500180	35048602	0.0207376	0.314428	0.0133282	0.111718
729	1891	chr19	42132193	43860030	0.0178072	0.345726	0.0145551	0.111517
37	4681	chr1	59890409	61921199	0.0192617	0.329427	0.0133589	0.111464
1377	4730	chr6	87069500	88821736	0.0206558	0.314947	0.0131079	0.111451
1565	3308	chr8	40703367	41720878	0.0222184	0.299682	0.0137788	0.111353
1027	2331	chr3	87409732	88298205	0.0193889	0.327871	0.0133107	0.111302
460	3481	chr14	44543944	46081072	0.0200522	0.320382	0.0144728	0.111296
828	3720	chr2	150210292	151730175	0.0194975	0.326363	0.0139056	0.111244
67	3687	chr1	110303931	111741322	0.0193033	0.32827	0.0138831	0.111103
495	6283	chr14	96262648	98340428	0.0185014	0.336508	0.01528	0.111011
481	4432	chr14	77229539	78561810	0.0212335	0.308509	0.0134068	0.110986
920	3508	chr20	61301855	62189654	0.0191973	0.32881	0.0146564	0.11088
1588	4693	chr8	82693767	84225333	0.0147137	0.386185	0.0142632	0.110877
903	1916	chr20	31615242	32809249	0.0224881	0.296765	0.0133394	0.110869
1212	5348	chr4	188472981	189693376	0.0187487	0.334224	0.0134173	0.110866
431	3098	chr13	96087558	97519115	0.0141968	0.39432	0.0136572	0.110862
969	4679	chr22	49825062	51237063	0.0164442	0.362018	0.013957	0.110835
1608	4524	chr8	119685652	121200425	0.022946	0.292677	0.0131633	0.110835
825	3356	chr2	144519983	146445412	0.0184675	0.337206	0.0138866	0.110829
669	6666	chr18	27866478	30263492	0.0221749	0.29897	0.0147591	0.110826
565	4433	chr16	13154643	14463714	0.023467	0.287662	0.0146584	0.110808
1194	2655	chr4	161061290	161826053	0.0160858	0.366882	0.0130785	0.110621
60	2635	chr1	99800604	100826105	0.0177778	0.345254	0.0131384	0.110586
536	5208	chr15	73628714	76398392	0.0177437	0.345242	0.0141028	0.110585
1641	3747	chr9	24158518	25328531	0.0209945	0.310255	0.0133721	0.110566
662	2083	chr18	14444783	19485177	0.024087	0.28227	0.0144475	0.110543
1046	4246	chr3	123518258	124935910	0.0183916	0.337661	0.0135856	0.110471
999	4096	chr3	41064528	42538627	0.0135028	0.404863	0.0135084	0.11047
297	5717	chr11	128188928	130340682	0.0185852	0.335069	0.0141136	0.110361
1228	5101	chr5	19918245	22152008	0.0137677	0.399717	0.0148601	0.110324
529	5683	chr15	61266132	63214388	0.0248469	0.27504	0.0168998	0.11032
221	6880	chr11	4746887	6322284	0.0247992	0.27657	0.0131577	0.110289
1174	1859	chr4	127276173	127829895	0.02662	0.263149	0.0122545	0.110188
510	4415	chr15	32442283	34015013	0.0193251	0.325033	0.0182246	0.110169
358	3368	chr12	96020885	97108693	0.0152983	0.377494	0.0121202	0.110125
590	5851	chr16	72935150	74970346	0.0172158	0.3512	0.0135732	0.110097
1142	6812	chr4	74592390	77130320	0.0205059	0.314299	0.0133611	0.110019
471	5015	chr14	57481628	59448252	0.0215041	0.304681	0.012837	0.109973
1463	3487	chr7	44764152	45952690	0.0177517	0.343878	0.0150545	0.109966
363	5759	chr12	102965329	104848409	0.0203512	0.315689	0.0134978	0.109928
389	4589	chr13	25784362	27284196	0.0214159	0.305154	0.0133253	0.109837
1653	4061	chr9	68145759	72512292	0.015425	0.374211	0.0145105	0.109833
454	3217	chr14	34846524	35858656	0.0179485	0.341796	0.0137153	0.109784
789	3802	chr2	76914204	78079205	0.0172981	0.349405	0.0141239	0.109713
1153	6578	chr4	91560677	94232896	0.0198183	0.321078	0.0128067	0.109674
433	5177	chr13	98938919	100573767	0.0168941	0.354425	0.0136746	0.109563
619	2834	chr17	15020965	16411522	0.0229023	0.291135	0.0135653	0.109542
1680	2229	chr9	114831484	115691913	0.0154372	0.372739	0.0164003	0.109476
85	6500	chr1	170557971	173097546	0.0166079	0.358007	0.0132693	0.109387
130	4130	chr1	244112515	245506118	0.0209888	0.308624	0.0129693	0.109293
87	5630	chr1	175089768	177433277	0.0186204	0.333151	0.0139036	0.109271
192	1828	chr10	95396375	96220615	0.0165876	0.358125	0.0130026	0.109162
840	557	chr2	167160270	167355401	0.0130069	0.410786	0.0151091	0.109146
1242	6393	chr5	43983499	50163178	0.0212786	0.305163	0.0141648	0.109144
1591	4258	chr8	87412247	89085386	0.0225783	0.293734	0.0123581	0.109092
1695	5051	chr9	137589364	138937243	0.0186366	0.332454	0.0145114	0.109079
543	4968	chr15	90475963	92164207	0.0227216	0.291259	0.0158144	0.10907
261	6815	chr11	78355058	80722309	0.0223445	0.29538	0.0132686	0.109009
1374	3149	chr6	81929222	83126449	0.0195971	0.32205	0.0136343	0.108928
1465	7528	chr7	46987086	49211964	0.0179371	0.340622	0.0136918	0.108918
1526	3973	chr7	153674630	154964582	0.0195427	0.322683	0.0132145	0.108867
396	4108	chr13	36047197	37497905	0.0208331	0.308861	0.014639	0.108815
1308	4344	chr5	159973944	161481306	0.0198982	0.318662	0.013484	0.108757
1510	6070	chr7	130422934	132805104	0.020881	0.308237	0.0146983	0.108736
1518	3334	chr7	141228027	142655717	0.021243	0.304824	0.0143322	0.108695
457	4756	chr14	40342047	41614790	0.0153947	0.370612	0.0195857	0.108608
1674	5363	chr9	104624878	105967713	0.0211044	0.305879	0.0144229	0.108539
317	8078	chr12	20864133	23820527	0.0175326	0.344058	0.0157861	0.108524
546	3569	chr15	94924514	96140573	0.0187837	0.330252	0.0134019	0.108415
891	4636	chr20	9730921	11249533	0.0193528	0.324058	0.0128517	0.108331
629	3218	chr17	38877404	39899490	0.0306807	0.234097	0.0132245	0.108207
1428	5282	chr6	168042835	169381577	0.0166569	0.355155	0.0139863	0.108107
1081	4972	chr3	181511166	183768924	0.0176239	0.343023	0.0137706	0.108029
1293	6023	chr5	132141362	134777042	0.0194336	0.322316	0.0136653	0.107956
374	4859	chr12	118135375	119753080	0.0217954	0.298459	0.0144032	0.107928
116	4803	chr1	224938520	226810375	0.0192452	0.323416	0.014908	0.107635
1524	3696	chr7	150712966	152249637	0.0221952	0.294532	0.013858	0.107606
568	1730	chr16	17644749	18633630	0.0135961	0.399365	0.012902	0.107606
837	2386	chr2	163504609	164465716	0.0153791	0.372137	0.0128996	0.107553
292	2943	chr11	122592152	123500113	0.024729	0.273509	0.0126416	0.107545
833	1648	chr2	157560635	158532042	0.0214642	0.301468	0.0131391	0.107512
379	4695	chr12	127875131	129237044	0.018308	0.334319	0.0132265	0.107483
128	1550	chr1	241582668	242071235	0.0214256	0.301604	0.0136325	0.107465
186	8007	chr10	85458703	87937400	0.0193269	0.322767	0.0133626	0.107419
403	5529	chr13	47431108	49383761	0.0228645	0.288664	0.0125392	0.107363
1402	3648	chr6	125426693	127537995	0.0163041	0.358971	0.0132057	0.107357
412	2315	chr13	60855021	61591250	0.0198642	0.316615	0.0141556	0.107273
1561	6368	chr8	32977757	35317057	0.019126	0.32478	0.0132332	0.107268
1672	6123	chr9	98922799	101591863	0.0173365	0.345143	0.0141838	0.107226
1359	2083	chr6	55468836	56105038	0.0285399	0.246053	0.0124327	0.107178
1342	3023	chr6	24852296	25684405	0.0212176	0.303049	0.0132342	0.107048
1002	1573	chr3	46658126	47725335	0.0248328	0.27198	0.0125691	0.106986
1554	2133	chr8	24677132	25482766	0.0269246	0.256465	0.0127656	0.106968
1492	2968	chr7	100197642	101198925	0.0271896	0.252258	0.0207751	0.106966
1051	4187	chr3	131836516	133251780	0.0154608	0.369399	0.0143027	0.10694
895	5658	chr20	15958926	17487079	0.0193778	0.321333	0.0137194	0.106912
1245	5249	chr5	53703703	55416979	0.0192063	0.323727	0.0122681	0.106908
1169	7640	chr4	120392684	122657875	0.0174906	0.342315	0.0151052	0.106856
204	7417	chr10	116421406	119523717	0.0170084	0.348333	0.0146627	0.106768
101	2993	chr1	199240161	200137338	0.0260192	0.262621	0.0125029	0.106713
1533	2559	chr8	2042954	2573173	0.0257584	0.264404	0.012805	0.106675
340	3177	chr12	64032461	65559282	0.0215204	0.299717	0.0127288	0.106626
105	3493	chr1	204681068	205922475	0.0231008	0.28401	0.0172612	0.106618
224	2155	chr11	8333814	9086714	0.0194821	0.319937	0.013062	0.106531
235	4073	chr11	26045753	27020178	0.0174062	0.343792	0.0127502	0.106525
1256	6489	chr5	71240988	73759199	0.0192202	0.322295	0.0141037	0.106519
432	3418	chr13	97519306	98938021	0.0219221	0.295915	0.0123072	0.106486
1692	2913	chr9	134128797	135298675	0.0161765	0.359377	0.0130299	0.106462
1597	3619	chr8	99401982	101620541	0.0253864	0.266432	0.0141767	0.106456
1546	10539	chr8	13945033	15990691	0.0192266	0.322453	0.0130869	0.106427
1568	5356	chr8	46856787	50081429	0.0236755	0.2801	0.013234	0.106364
94	6576	chr1	186810279	188759514	0.0193589	0.320851	0.0132073	0.106338
1697	792	chr9	139500464	139817573	0.0178251	0.338377	0.0131517	0.106273
1580	2740	chr8	69863057	70867934	0.0222107	0.293006	0.0122233	0.10627
1426	5149	chr6	165586864	167024141	0.0204323	0.308205	0.017054	0.106265
599	5371	chr16	83477532	84445738	0.0168312	0.350462	0.0129789	0.106246
1140	3230	chr4	71049152	72140399	0.022702	0.287503	0.0152645	0.106193
1101	3687	chr4	8152235	9212684	0.0206091	0.307572	0.0135042	0.106166
407	3215	chr13	54683180	55816982	0.0219611	0.294801	0.0131227	0.106161
701	1444	chr19	260912	610412	0.0208735	0.304642	0.0146028	0.106148
92	4508	chr1	182755356	184595346	0.0158233	0.36384	0.0124321	0.106109
545	4414	chr15	93782304	94923258	0.0206494	0.307369	0.0126446	0.106102
716	3101	chr19	19878197	20904614	0.0188896	0.325126	0.0145365	0.106078
934	4877	chr21	32669117	34376697	0.0225519	0.289284	0.0128455	0.105975
375	5820	chr12	119754763	122004420	0.0249106	0.269608	0.0128349	0.105856
692	4266	chr18	67175820	68621096	0.0168373	0.349282	0.0140599	0.10581
138	5794	chr10	4573286	5983117	0.0169516	0.34745	0.0149497	0.105803
972	5695	chr3	2992120	4431515	0.0143639	0.384045	0.0135323	0.10579
153	1810	chr10	29323236	29782854	0.0180094	0.334662	0.0147643	0.105767
372	4927	chr12	115503493	117087376	0.0205519	0.307487	0.0133345	0.105701
1589	4594	chr8	84225589	85955339	0.0173852	0.342178	0.0138519	0.105601
1141	5501	chr4	72140569	74592161	0.018183	0.332364	0.0143901	0.105555
418	6738	chr13	71526936	73933743	0.015555	0.366141	0.0133631	0.105461
1057	3318	chr3	143165104	144409973	0.0173812	0.342321	0.013027	0.105443
1197	4617	chr4	164478300	165823437	0.0163317	0.35542	0.0133251	0.105348
1432	1598	chr7	972753	1353031	0.0128958	0.407424	0.0132556	0.105347
335	2591	chr12	54778823	55664504	0.027563	0.249482	0.0140159	0.105341
1130	3790	chr4	53877433	55428220	0.0180038	0.33403	0.0145266	0.105302
1301	5075	chr5	148662633	150560345	0.0184282	0.325577	0.0236272	0.105252
1007	3082	chr3	55349432	56433449	0.0231369	0.282576	0.0135477	0.10501
273	5959	chr11	97057578	98704692	0.0222239	0.290823	0.0126038	0.10499
1485	8173	chr7	87825689	90661545	0.0178629	0.335229	0.0140579	0.104908
1662	5660	chr9	82591127	84210838	0.015233	0.369954	0.0129992	0.104887
157	3678	chr10	33708150	35109177	0.0192651	0.319933	0.0123954	0.104869
393	3606	chr13	32301913	33776826	0.0198602	0.313126	0.0135928	0.104831
711	2388	chr19	13472019	14485684	0.0209931	0.301796	0.0133469	0.104781
1221	4436	chr5	8446336	9718659	0.0249466	0.267925	0.0123217	0.104762
1220	4458	chr5	7143218	8446321	0.0164119	0.353309	0.0131318	0.104634
88	3452	chr1	177433576	178944161	0.0202647	0.308022	0.0153873	0.104624
787	5179	chr2	73174848	75630048	0.0190333	0.321685	0.0133477	0.104607
1419	5353	chr6	154974120	156761338	0.0210827	0.300365	0.0139745	0.104584
446	4514	chr14	20197192	21589176	0.0239056	0.275481	0.0131842	0.104476
1542	3355	chr8	9640843	10462806	0.0244204	0.271035	0.0128729	0.104186
1010	6784	chr3	60273192	62354964	0.0154597	0.365429	0.012852	0.10404
892	3459	chr20	11250348	12447073	0.0183095	0.328886	0.0129787	0.103911
1239	4709	chr5	38802823	40287588	0.017332	0.340707	0.0121255	0.103828
793	5200	chr2	85140792	87628532	0.0186921	0.324513	0.0126275	0.103824
1264	3225	chr5	85767390	87389608	0.0171433	0.342607	0.0132009	0.103802
464	3839	chr14	49005471	50507257	0.0186109	0.324932	0.013657	0.103744
721	3043	chr19	29791987	30726401	0.0186571	0.32433	0.0138498	0.103728
225	5288	chr11	9087533	10950252	0.019597	0.314259	0.0132508	0.103715
806	6319	chr2	113922276	116772246	0.0163752	0.352307	0.0129341	0.103664
1357	3296	chr6	52210827	53278242	0.0155762	0.362685	0.0140846	0.103653
1365	6059	chr6	67329389	68849257	0.0180889	0.330714	0.0136519	0.103628
1417	3743	chr6	151912703	153092617	0.0194142	0.315917	0.0135295	0.103587
414	4439	chr13	63971750	65200132	0.0245025	0.269156	0.0138218	0.103556
927	4489	chr21	22073224	23362674	0.0195648	0.314298	0.0134169	0.103556
48	5386	chr1	79661361	81353920	0.015677	0.360586	0.0143235	0.103299
650	5090	chr17	77298636	78837010	0.0207042	0.30136	0.0150893	0.103086
1266	2879	chr5	88891530	90422216	0.0183386	0.326986	0.0133136	0.102998
1470	4490	chr7	55691748	57382359	0.0212973	0.296028	0.0134166	0.102961
1019	2659	chr3	74322474	75614154	0.0205226	0.303513	0.0133887	0.102912
49	7124	chr1	81354663	83991372	0.0246358	0.26718	0.0132965	0.102824
1474	9115	chr7	65689809	68233780	0.019429	0.314716	0.0127716	0.102771
163	5395	chr10	44730165	48701235	0.0174956	0.336721	0.0126934	0.102733
1299	5452	chr5	144943354	147181902	0.0205823	0.302775	0.0125081	0.10265
798	1976	chr2	101822432	102688642	0.0185144	0.324438	0.0131952	0.10261
384	4672	chr13	19198348	20686272	0.0217192	0.291215	0.0139708	0.102518
1202	6013	chr4	170776510	172558600	0.0194795	0.313399	0.0131047	0.102349
25	4358	chr1	41976017	43758278	0.016664	0.346164	0.0134629	0.102318
1198	3697	chr4	165823448	167018571	0.0206889	0.300991	0.0127856	0.102234
438	1770	chr13	106247554	106749395	0.021274	0.294979	0.0139228	0.102207
1235	6560	chr5	31390548	33499437	0.0197172	0.309938	0.0146007	0.102085
370	3743	chr12	113988123	115035676	0.0198254	0.3094	0.0129061	0.102061
1450	2632	chr7	22508611	23467942	0.0194579	0.313277	0.0127952	0.102032
7	2619	chr1	10806984	11776196	0.0211207	0.296493	0.0127679	0.102017
1628	1500	chr9	4495328	4884849	0.0223762	0.283948	0.0157923	0.101968
1652	716	chr9	38641599	44904732	0.0218168	0.289613	0.0136741	0.101842
990	3163	chr3	27841114	29141911	0.0156767	0.358771	0.0128487	0.101804
915	4751	chr20	52472549	54054720	0.0189675	0.316865	0.0163826	0.1018
1210	6853	chr4	184929455	186908780	0.0189064	0.318248	0.0139518	0.1017
791	4022	chr2	80051572	81619924	0.0157201	0.357921	0.0129399	0.101682
551	2812	chr15	101553365	102520751	0.0179767	0.329251	0.0127713	0.10167
135	3228	chr10	1523806	2254267	0.0197073	0.309613	0.013955	0.101649
751	4383	chr2	19692404	21049129	0.0189672	0.317853	0.0129961	0.101643
708	2492	chr19	8366914	9238226	0.0221726	0.286107	0.0128648	0.101619
68	4462	chr1	111742714	113271307	0.0174196	0.334018	0.0172775	0.101579
1660	4593	chr9	79471439	81078905	0.0184356	0.323228	0.0142177	0.101575
1536	5409	chr8	3783017	4479992	0.019989	0.306784	0.0131898	0.101552
1033	6307	chr3	100592621	103084392	0.0215719	0.291332	0.0131328	0.101543
1179	5375	chr4	132954033	134628007	0.0189796	0.317563	0.0127989	0.101508
958	3947	chr22	34495223	35530483	0.0226505	0.2819	0.0119661	0.101458
534	4783	chr15	70134449	71922610	0.019791	0.308653	0.0132047	0.101443
1373	4252	chr6	80691170	81928531	0.0217232	0.289789	0.0131453	0.101443
1379	4751	chr6	89973052	91842836	0.0182154	0.325895	0.0130113	0.101389
696	4695	chr18	71971462	73526880	0.0168252	0.342705	0.0130194	0.101366
1304	4580	chr5	153773088	155373230	0.0174543	0.334593	0.0129852	0.101186
1116	2400	chr4	29762536	30454312	0.0165891	0.34505	0.014102	0.101181
459	4529	chr14	43138438	44542595	0.0208616	0.297175	0.0140792	0.101168
1090	3079	chr3	195972383	197075817	0.0164842	0.34645	0.0136509	0.10111
1626	4910	chr9	1917513	3189806	0.0251386	0.260343	0.0136236	0.100874
1665	3539	chr9	86938196	88108591	0.0203144	0.302339	0.0132602	0.100839
381	5370	chr12	130378078	131776167	0.0182305	0.324776	0.0130408	0.100822
511	3080	chr15	34015459	35082225	0.0210572	0.294915	0.0125154	0.100585
1070	4799	chr3	163253913	165053856	0.0236157	0.272059	0.012515	0.100486
1211	5216	chr4	186909478	188472057	0.0175613	0.332429	0.0121464	0.100472
1208	4852	chr4	182066869	183370863	0.020545	0.299609	0.0127063	0.100459
803	3006	chr2	107408932	108428879	0.0181032	0.325692	0.012723	0.100395
1548	2559	chr8	17388044	17836215	0.0191888	0.313461	0.0128431	0.10037
1226	2823	chr5	16963613	18051144	0.0182097	0.322813	0.0167505	0.10029
315	4262	chr12	16310460	18087607	0.0188896	0.316553	0.0128452	0.100285
984	5767	chr3	20091348	21643613	0.0143302	0.375634	0.0131373	0.10024
1039	2973	chr3	112815699	113947571	0.0175458	0.331709	0.0133014	0.100171
1388	5591	chr6	103983395	106056440	0.0179624	0.327065	0.0122808	0.10015
1187	4600	chr4	148522294	150683433	0.0185508	0.319767	0.0137316	0.100144
91	4400	chr1	181144537	182754545	0.0190374	0.314413	0.0128491	0.0999694
554	3060	chr16	2766210	4000765	0.0185805	0.319509	0.012616	0.0999306
720	4527	chr19	28557893	29789727	0.0185841	0.319287	0.0126953	0.099851
524	2545	chr15	54508594	55135971	0.0239389	0.268417	0.0125666	0.0998127
1331	3911	chr6	7810021	9018976	0.0162425	0.347399	0.0137338	0.0998095
1451	5316	chr7	23472061	25077097	0.0227809	0.273957	0.0242936	0.0996111
169	4386	chr10	57665891	58958344	0.023341	0.272969	0.0124606	0.0995958
576	1763	chr16	31383522	35277596	0.01746	0.33183	0.0130659	0.0995409
645	4478	chr17	67860119	69387460	0.0215243	0.288907	0.0121627	0.0995199
364	4835	chr12	104848760	106435302	0.0169796	0.337186	0.0140945	0.099479
1030	7131	chr3	95311981	98215135	0.0213051	0.290496	0.0131052	0.0994384
115	6087	chr1	222230220	224938379	0.0218475	0.285366	0.0131046	0.0993614
1512	3463	chr7	134307931	135590675	0.0221076	0.283255	0.0121939	0.0993087
1167	3825	chr4	118479918	119933026	0.0255914	0.254354	0.0130979	0.0990162
421	4007	chr13	77411245	78808628	0.020595	0.297019	0.0119911	0.0990083
739	4311	chr19	57521335	59098134	0.0186567	0.316903	0.0128876	0.0989469
408	3435	chr13	55817131	57553745	0.0224819	0.278939	0.0133421	0.0989045
776	3494	chr2	56203569	57429035	0.0199828	0.302695	0.0128469	0.0989016
1259	4346	chr5	77624014	79392941	0.0188477	0.313892	0.0149694	0.0988577
1577	4505	chr8	63349908	65232744	0.0163567	0.343749	0.0149647	0.0988366
850	2741	chr2	184357714	185279829	0.0197052	0.305272	0.0133967	0.0988346
694	4909	chr18	69621618	71038191	0.0234871	0.270619	0.012113	0.0987996
820	5105	chr2	137042866	138697083	0.0237918	0.267873	0.0122222	0.0986556
164	4267	chr10	48992366	50840736	0.0223824	0.279273	0.0131743	0.0985429
618	4448	chr17	13894637	15018797	0.0213329	0.288711	0.0123921	0.098339
963	3411	chr22	42691238	43713668	0.0158945	0.349817	0.0125688	0.0982212
658	4411	chr18	7092815	8498109	0.0222745	0.279599	0.0133983	0.0981979
1088	3346	chr3	194059934	194785978	0.0195684	0.305873	0.0126933	0.0981973
743	4026	chr2	5708764	6835876	0.0183426	0.319203	0.0123158	0.098084
777	2750	chr2	57429607	58296890	0.0134108	0.386678	0.0129069	0.0980732
746	7556	chr2	10298766	12418752	0.0179728	0.323213	0.0124211	0.0979692
1326	3796	chr6	2459105	3573446	0.0237946	0.266715	0.0124428	0.0979667
1325	2607	chr6	1452466	2458640	0.0175648	0.327549	0.0131052	0.0977962
220	3413	chr11	3666277	4746391	0.0222354	0.279515	0.0126088	0.0977675
1117	4508	chr4	30454957	31782754	0.0225659	0.276215	0.0126365	0.0975273
76	3201	chr1	153181362	154770139	0.0199697	0.300583	0.012559	0.097484
305	2181	chr12	3677037	4417232	0.0192331	0.308414	0.0120483	0.0974426
385	4732	chr13	20687171	22241766	0.0179162	0.322399	0.0138523	0.0974042
1156	4690	chr4	97540703	99423280	0.0185926	0.313088	0.0169845	0.0971332
468	2825	chr14	53997831	55233594	0.0207073	0.2928	0.0121148	0.0971272
784	3420	chr2	68010206	69139167	0.020503	0.294172	0.0127714	0.0968904
66	4358	chr1	108409665	110303505	0.0202671	0.296385	0.0130478	0.0968783
1572	2956	chr8	55945581	56955689	0.0195986	0.303431	0.0124488	0.0968772
1625	3629	chr9	1079707	1916209	0.0183816	0.316387	0.0126824	0.0967692
1066	3533	chr3	156009614	157311596	0.0146534	0.364213	0.01381	0.0966428
486	4407	chr14	84242268	85746316	0.0168423	0.334648	0.0125029	0.0966421
1018	5062	chr3	72529961	74321440	0.0212889	0.286495	0.0118327	0.096631
1630	2640	chr9	6557589	7154294	0.0190149	0.308787	0.0122661	0.0963338
871	2579	chr2	224860058	225839510	0.0181618	0.31815	0.0127003	0.0963284
29	2378	chr1	48002576	48977584	0.016601	0.337299	0.0119432	0.0962561
684	3786	chr18	56532315	57630208	0.0184993	0.313952	0.0126542	0.0961215
1285	3293	chr5	118608839	119668423	0.0198038	0.299751	0.0128736	0.0960497
282	3308	chr11	109866276	111114203	0.0189113	0.309135	0.0128884	0.0960164
1102	5506	chr4	9370814	10699127	0.0194555	0.303245	0.0127092	0.0959572
823	2956	chr2	141805351	142518164	0.0141125	0.371491	0.0125352	0.0958002
1068	5116	chr3	159477998	161524489	0.0185097	0.313494	0.0119232	0.0957837
809	4856	chr2	121303783	123302901	0.0211894	0.285937	0.0120574	0.0957799
1371	4586	chr6	77415155	78957547	0.0215317	0.282468	0.0129441	0.0957766
1397	2938	chr6	118964623	119962839	0.0232229	0.267653	0.012427	0.0956229
1	5076	chr1	1893661	3581961	0.018924	0.308237	0.0122438	0.0954593
636	3155	chr17	50719581	51826021	0.0151362	0.355453	0.0124228	0.0953851
517	1654	chr15	42777190	44196621	0.0178642	0.31956	0.0139001	0.0953737
989	3129	chr3	26877966	27840787	0.0175681	0.32302	0.0135857	0.0953238
942	5124	chr21	43321528	44506201	0.021906	0.278327	0.0127222	0.0952891
1387	4044	chr6	102637539	103982865	0.0213664	0.283412	0.0118987	0.0952246
326	3987	chr12	39227744	40815624	0.0220946	0.276622	0.0119314	0.095118
250	1063	chr11	58457495	58780018	0.0235307	0.264209	0.0125678	0.0950161
1355	5509	chr6	48391125	50384793	0.0223493	0.273934	0.0121658	0.0949007
655	6388	chr18	1945417	3890554	0.0197723	0.298172	0.0124512	0.0948742
1531	775	chr8	1044689	1162826	0.0159074	0.344072	0.0121368	0.094871
1644	1873	chr9	28224351	28811181	0.0182683	0.314418	0.0124303	0.0948182
1411	5117	chr6	139845597	142287143	0.0186139	0.310686	0.0117767	0.0948143
815	1749	chr2	129475060	130067077	0.0208155	0.287995	0.0116599	0.09478
1659	1902	chr9	78900183	79470845	0.0203761	0.292178	0.0116732	0.0947306
697	4810	chr18	73526987	74813565	0.0199288	0.296541	0.0117797	0.094719
980	3844	chr3	14817362	16281862	0.0190698	0.305475	0.0119016	0.0947048
1032	2214	chr3	99373762	100591848	0.0228331	0.269454	0.0122042	0.09468
1570	3513	chr8	53303885	54417732	0.015762	0.345272	0.0125381	0.0946364
420	5401	chr13	75670193	77410538	0.0196191	0.299367	0.0118958	0.0945391
467	1446	chr14	53475025	53996341	0.0219556	0.276815	0.0118388	0.094425
270	2461	chr11	93276674	94241991	0.0187024	0.308658	0.0128346	0.0944029
1155	4335	chr4	96182188	97539891	0.0164667	0.335417	0.012162	0.0943045
281	2889	chr11	108437037	109865784	0.0170732	0.327686	0.0123309	0.0943016
1547	5367	chr8	15991660	17387624	0.0218726	0.277003	0.0124433	0.0942693
1337	6082	chr6	17386586	19207239	0.0201326	0.29324	0.0127892	0.0941987
553	4122	chr16	1207852	2762955	0.0177771	0.318908	0.0125056	0.094194
1192	3367	chr4	157485600	158743014	0.019444	0.300505	0.012195	0.0941907
774	3793	chr2	53508452	54684895	0.0193895	0.300771	0.0119931	0.0939799
217	3030	chr10	134495002	135448734	0.0199632	0.294405	0.0130515	0.0939187
1636	5707	chr9	14836363	16659373	0.0171635	0.325529	0.0128559	0.0938503
127	3183	chr1	240564117	241581604	0.0189669	0.304899	0.0122193	0.0938025
996	4263	chr3	36486859	38355917	0.0211893	0.282108	0.0122617	0.0935591
424	4223	chr13	82581814	84133082	0.0162356	0.336937	0.0121856	0.0934876
382	2694	chr12	131792683	132706778	0.0164471	0.333761	0.0130399	0.0934217
1201	2445	chr4	169676825	170774448	0.0162436	0.336738	0.0119301	0.0933636
320	5513	chr12	27799861	29651051	0.0177746	0.317283	0.0123565	0.0932504
1582	4665	chr8	72289731	73816178	0.0206295	0.286881	0.0121917	0.0932324
961	2651	chr22	39307894	40545595	0.0192242	0.301273	0.0118386	0.0932322
1305	3652	chr5	155374030	156628287	0.0226661	0.268289	0.0121867	0.0931513
1408	2318	chr6	136224355	137614007	0.0181695	0.312503	0.0124073	0.0931176
1023	2773	chr3	81427458	82643496	0.0202667	0.290306	0.0119308	0.0930957
1489	2500	chr7	96073663	97098946	0.0213553	0.279689	0.0123849	0.0930518
482	4000	chr14	78561945	80185987	0.0189473	0.303666	0.0121376	0.0929803
611	4992	chr17	5741431	7316030	0.0196862	0.29584	0.0121842	0.092977
593	4987	chr16	77523952	78455974	0.0192039	0.30075	0.0117338	0.0928167
1614	3824	chr8	130381139	131639530	0.0164989	0.332173	0.0123495	0.0927952
388	4782	chr13	24532301	25784233	0.0183542	0.309844	0.0115867	0.0926723
1509	3980	chr7	128778386	130422190	0.0185413	0.307157	0.0120746	0.0924338
509	2050	chr15	31593069	32441633	0.0227547	0.26614	0.0120609	0.0922788
750	2878	chr2	18647868	19692292	0.0183907	0.308469	0.0120616	0.0922171
1275	2417	chr5	104855126	105892788	0.0243232	0.253439	0.0117949	0.0921943
1118	4968	chr4	31782981	33171863	0.0204202	0.28687	0.0124277	0.0921097
208	2214	chr10	123232602	123900296	0.0200862	0.289812	0.0129498	0.0919743
322	5174	chr12	30512406	32165075	0.0205088	0.285783	0.0121573	0.0919349
26	2396	chr1	43759733	44968965	0.0216898	0.274769	0.0119922	0.0918957
852	4720	chr2	189882065	191973189	0.0201113	0.289497	0.0122235	0.0918331
811	3026	chr2	124732465	125840449	0.018483	0.306468	0.0115391	0.0915891
986	5029	chr3	22204244	23804744	0.0205314	0.285072	0.011643	0.0915622
652	3638	chr17	80034443	81151920	0.0207035	0.283324	0.0118788	0.0915461
159	3151	chr10	36572508	37789681	0.0210305	0.280053	0.011575	0.091391
1584	3006	chr8	75445064	76455407	0.023497	0.258219	0.0126998	0.0913388
1029	3169	chr3	94255394	95311814	0.0148133	0.352563	0.0123229	0.0912951
1150	4733	chr4	87534648	89237978	0.0254326	0.243705	0.0114462	0.0912536
34	1850	chr1	56413117	57020945	0.0173812	0.318138	0.0124832	0.0911529
89	27	chr1	178944309	178954236	0.0124737	0.39826	0.0132626	0.0911269
946	1634	chr22	17012935	17674117	0.0176001	0.315494	0.012163	0.0910687
970	4750	chr3	61495	1441662	0.0187189	0.302659	0.0120704	0.0910421
1035	7368	chr3	104581842	106982535	0.0203487	0.285642	0.0117874	0.090917
162	3205	chr10	43895101	44729958	0.0232546	0.259646	0.0118775	0.090888
1501	3489	chr7	116780383	118351333	0.0173262	0.318312	0.012139	0.0908518
1529	4944	chr7	157634922	159127655	0.0187445	0.30183	0.0125505	0.0908341
302	2732	chr12	191619	1080007	0.0179704	0.310813	0.0116731	0.0908145
1272	6308	chr5	99260992	101578579	0.019679	0.291887	0.0117743	0.090658
394	3327	chr13	33777135	35025074	0.0176051	0.314707	0.0117606	0.0906368
1567	2033	chr8	42773824	43819896	0.0189866	0.29894	0.0123502	0.0906165
971	7002	chr3	1442482	2991923	0.0184169	0.305028	0.0122631	0.0905615
257	3884	chr11	70926292	72285444	0.0221774	0.267477	0.0117273	0.0901587
144	6096	chr10	13321600	15026047	0.0211209	0.276641	0.0120827	0.0900501
1037	2856	chr3	109522395	110513074	0.0177886	0.311245	0.0122092	0.0900194
134	2581	chr10	751814	1522786	0.019986	0.287306	0.0122536	0.0899083
126	2256	chr1	239925314	240563367	0.0195015	0.29183	0.0120088	0.0896415
165	5102	chr10	50841704	53615279	0.0184406	0.303119	0.0120901	0.0896394
1151	2597	chr4	89238369	90231536	0.0187069	0.300016	0.012648	0.0896275
1618	4150	chr8	136035927	137523980	0.0170637	0.31919	0.0118875	0.0895829
983	1836	chr3	19125144	20091301	0.0170862	0.318649	0.0123943	0.0895061
1038	6578	chr3	110514100	112815474	0.0186993	0.300094	0.011669	0.0894743
1126	4152	chr4	43965710	45188855	0.0200736	0.285492	0.0121134	0.0893841
1376	5140	chr6	85210634	87068077	0.0172306	0.316699	0.0118732	0.0893486
816	1669	chr2	130068289	130657770	0.0184337	0.302629	0.0119644	0.0892731
321	3638	chr12	29651457	30512187	0.0192424	0.29395	0.0114692	0.0892505
1166	3967	chr4	117277155	118479521	0.0187506	0.298755	0.0117604	0.0890645
1024	4144	chr3	82643886	84366826	0.0169871	0.318742	0.0119939	0.0888775
197	2397	chr10	102950680	104379588	0.0189202	0.296636	0.0116141	0.0888673
1147	3787	chr4	83372968	84798714	0.0169722	0.318769	0.0118301	0.0887634
1517	1920	chr7	140236524	141224952	0.0163239	0.326975	0.0118341	0.0887346
429	1094	chr13	93130278	93585825	0.0208883	0.275557	0.0122473	0.0881971
278	3904	chr11	104873550	106520438	0.0179074	0.306356	0.0116459	0.0880801
826	1611	chr2	146446673	147275935	0.0223209	0.26242	0.0114876	0.0879276
484	4023	chr14	81579714	83136885	0.0184497	0.299276	0.0118594	0.0876174
1620	4683	chr8	139255690	140725042	0.0185606	0.297718	0.0119573	0.0874626
792	9755	chr2	81620841	85140279	0.0177097	0.307213	0.0115777	0.0873415
1477	2004	chr7	71874997	73333954	0.0214181	0.268972	0.0114556	0.0871773
1261	3526	chr5	80481996	82025104	0.0206676	0.275834	0.0113323	0.0871357
1420	3570	chr6	156763643	158217167	0.0177261	0.306539	0.0118703	0.0871271
706	2844	chr19	5812803	6684197	0.0177177	0.306628	0.0118964	0.0871195
1460	4555	chr7	39863558	42001171	0.0211945	0.270833	0.0113158	0.0870896
1520	4255	chr7	144969003	146427519	0.0206783	0.27415	0.0114385	0.0863109
1059	3478	chr3	145664619	146726278	0.0160856	0.324805	0.0119704	0.086122
558	4137	chr16	6893676	7528476	0.0187384	0.291685	0.0139002	0.0856683
1646	3071	chr9	30387452	31310035	0.017404	0.307561	0.0114877	0.0856536
494	2241	chr14	95751293	96262184	0.0198395	0.280889	0.0115221	0.0855651
461	1864	chr14	46083061	46748486	0.0156659	0.329574	0.0111826	0.0855415
867	2195	chr2	217716400	218395397	0.0178673	0.301638	0.0116962	0.0854177
167	6835	chr10	55104360	57031035	0.0220517	0.259785	0.0112495	0.0852268
1133	6152	chr4	58935339	60740620	0.0171695	0.309333	0.0114673	0.0851499
1563	2681	chr8	37379389	38938628	0.020315	0.274497	0.0113277	0.0846388
1362	5496	chr6	61881006	63552727	0.0173245	0.30632	0.0115054	0.0845833
1218	4735	chr5	4632694	5972877	0.0208753	0.268772	0.0119601	0.0845284
756	1713	chr2	28599749	29216869	0.0158958	0.324217	0.0115062	0.0844955
1229	3773	chr5	22152971	23493956	0.0188675	0.288673	0.0116437	0.08446
855	3582	chr2	196448505	198077950	0.0200589	0.276566	0.0113708	0.0844391
1091	2033	chr3	197076962	197900375	0.0202841	0.274214	0.0116863	0.0843821
1149	1540	chr4	86930609	87532951	0.0242072	0.240978	0.0109254	0.0843133
889	3096	chr20	7084073	8116513	0.0199809	0.275874	0.0115028	0.0837076
72	4299	chr1	118840499	121350268	0.0233822	0.245988	0.0105426	0.0835695
309	1419	chr12	8379225	9031328	0.0205028	0.270129	0.0115873	0.0833145
614	3369	chr17	9965921	11100665	0.0191879	0.282627	0.0109814	0.0830024
1069	6442	chr3	161525058	163251716	0.0173776	0.301359	0.0115387	0.0824781
1398	1731	chr6	119963335	120512077	0.0236823	0.241523	0.0110383	0.0824533
1165	4206	chr4	115666436	117275542	0.0217005	0.25477	0.0107581	0.0809201
1240	4550	chr5	40287729	41888554	0.0175921	0.295682	0.0107752	0.0808362
57	4360	chr1	94506191	96150713	0.0188662	0.280806	0.0113004	0.0805144
1576	3057	chr8	62329590	63349109	0.0170764	0.300835	0.0109015	0.0804109
1089	3380	chr3	194786674	195971019	0.0208981	0.259747	0.0106406	0.0798189
672	2671	chr18	33862419	35074761	0.0182578	0.285814	0.01094	0.0797218
1507	814	chr7	126519669	126867905	0.0173476	0.295211	0.0113193	0.0792687
1604	2639	chr8	110484812	111850672	0.0172242	0.293974	0.010826	0.0780436
1645	5582	chr9	28811887	30386810	0.017937	0.285396	0.0108068	0.0778717
311	3555	chr12	10481534	11753217	0.0192233	0.271079	0.0111471	0.0776065
277	2224	chr11	103959760	104872103	0.0174549	0.289827	0.0106389	0.077349
95	3196	chr1	188759945	189903619	0.0201801	0.26125	0.0107729	0.0773272
285	1436	chr11	114257883	114829563	0.0212787	0.250278	0.0104542	0.0767745
1173	2436	chr4	126481636	127274675	0.0209943	0.250764	0.0108675	0.0758815
1599	2745	chr8	104123306	104988343	0.0178504	0.277671	0.0106276	0.0739319
160	3111	chr10	37790105	39152417	0.018372	0.26358	0.0104143	0.0702545
932	5713	chr21	29125930	31196773	0.0172447	0.274607	0.01011	0.0697037
168	1649	chr10	57031140	57659622	0.0184324	0.260852	0.00994729	0.0692917
1168	1449	chr4	119933634	120392443	0.0195393	0.245887	0.00986202	0.0675819
597	4617	chr16	81772536	82747470	0.00770252	0.0722602	0.777481	0.0669567
1471	3471	chr7	57382983	63306619	0.0183352	0.253812	0.00958954	0.0659754
502	61	chr15	20161372	20194958	0.0151394	0.281041	0.0092064	0.0611139

## Sheet: Table S8
Supplementary Table 8. Genomic regions shared between Alzheimer's disease and frailty phenotype GWAS
chr: chromosome, start: start base pair position, stop: stop base pair position, PPA: posterior probability of association for models 1,2,3, or 4 in the GWAS-PW analysis, GWAS-PW: genome-wide pair wise analysis
chunk	NSNP	chr	start	stop	PPA_1	PPA_2	PPA_3	PPA_4
702	4905	chr19	612658	2098063	0.00254935	1.65003e-06	0.000507504	0.996941
715	3443	chr19	18410369	19876747	0.00126794	0.0162309	0.00471688	0.977552
732	6097	chr19	47150082	49281838	0.0120878	0.00774345	0.00488845	0.974222
569	3864	chr16	18668973	20146847	0.0016341	0.0213265	0.00591408	0.97073
264	6746	chr11	84381474	86618878	0.037912	2.67989e-21	0.00576489	0.956323
734	5432	chr19	51533417	52984727	0.027201	0.000339328	0.0256198	0.946732
1487	2612	chr7	98716813	100196525	0.0408415	0.0018802	0.00981662	0.946568
491	5621	chr14	91296860	93131849	0.0459093	3.10531e-08	0.00950229	0.944588
142	7645	chr10	10249791	12585768	0.0683853	6.01234e-05	0.0152416	0.916264
812	2457	chr2	127374341	128033327	0.0752407	1.23021e-38	0.027179	0.89758
588	4106	chr16	68841409	71046522	2.71023e-05	0.101016	0.00643579	0.892488
527	3749	chr15	58442090	59694003	0.0137195	0.00321673	0.109874	0.872633
595	5054	chr16	79134815	80297055	0.109969	0.000150784	0.0227301	0.86694
1300	5318	chr5	148662633	150560345	0.0944548	0.00749619	0.0224513	0.866596
1346	5228	chr6	40345115	42038449	0.107061	9.77158e-07	0.0303193	0.862618
251	8398	chr11	58780549	62222568	0.113704	1.0531e-23	0.0333578	0.852938
291	3452	chr11	121176185	122591451	0.118339	0.000263374	0.029703	0.851291
642	2522	chr17	61545779	63145396	6.54565e-05	0.140611	0.00932642	0.849878
1304	3907	chr5	155374359	156628287	0.113327	0.00613267	0.0306717	0.840762
632	7442	chr17	43056905	45874715	0.0337312	0.000177914	0.140633	0.825378
1350	3219	chr6	47311898	48390367	0.124746	3.9655e-06	0.0659461	0.809298
575	2977	chr16	29038452	31379355	6.36704e-05	0.164644	0.0337603	0.801388
171	4181	chr10	60290620	61891091	0.0684427	0.0292862	0.0745612	0.800114
377	5077	chr12	124978773	126445124	0.00422293	0.175931	0.018696	0.7908
1552	5444	chr8	26682525	28162012	0.163732	1.50507e-14	0.0474452	0.788822
106	4817	chr1	206104009	208410160	0.171958	4.1669e-18	0.0395974	0.788445
729	2146	chr19	42132193	43858317	0.13776	0.00212927	0.0682835	0.787726
607	2724	chr17	1172399	1927630	0.123815	0.0212969	0.0365622	0.781141
915	8422	chr20	54055895	56447520	0.156809	9.74725e-06	0.0647952	0.778365
639	4692	chr17	55358081	57486793	0.055897	0.0788785	0.0362025	0.765575
1547	5900	chr8	20060856	21624729	0.0912201	0.0456703	0.0479145	0.754355
1515	4792	chr7	142657480	144965064	0.13157	0.000940271	0.1288	0.736841
1454	5237	chr7	37555184	38966621	0.0742187	0.0772645	0.0282245	0.734252
1318	3873	chr5	175510135	177226611	0.102463	0.0497392	0.0397089	0.731321
466	6495	chr14	51493572	53473864	0.18357	1.58838e-05	0.0884496	0.72792
1102	6324	chr4	10699425	12322014	0.141427	0.0265227	0.047914	0.727321
610	3708	chr17	4696345	5741121	0.0612872	0.0656823	0.0927189	0.718608
454	3522	chr14	34846809	35858656	0.14257	0.0354579	0.0326357	0.711015
209	6723	chr10	123900764	125868602	0.0559692	0.111245	0.0356808	0.69897
183	5564	chr10	80877090	82413607	0.0575225	0.102242	0.04972	0.697647
1295	2614	chr5	139268265	140645133	0.126325	0.0228229	0.121681	0.682664
501	2464	chr14	106352115	107289436	0.218136	0.00896183	0.0645579	0.676519
24	5145	chr1	40200894	41974484	0.0703188	0.0752238	0.0980343	0.669375
633	4353	chr17	45876022	47516523	0.0067861	0.007469	0.31912	0.665787
731	536	chr19	47000083	47148853	0.165412	0.024369	0.0857443	0.657021
723	5259	chr19	32746520	34261719	0.0306696	0.197319	0.0276249	0.640254
499	5986	chr14	103013178	105001680	0.00436891	0.306444	0.0273597	0.638735
1635	5056	chr9	20464018	22203800	0.0117687	0.263235	0.0379008	0.633196
875	4791	chr2	233550961	235150369	0.0152543	0.251178	0.0419367	0.623984
1093	3914	chr4	1478965	2841772	0.00308496	0.0901167	0.292757	0.609015
886	6107	chr20	3829667	5477609	0.108068	0.0841766	0.0389876	0.60241
1524	6059	chr7	156066471	157634090	0.0624224	0.141296	0.0366386	0.596841
102	4605	chr1	200138612	201588940	0.113123	0.0720761	0.0676041	0.596673
376	7283	chr12	122009763	124976982	0.0161151	0.261986	0.0721153	0.567881
149	1125	chr10	22772283	23174924	0.0256647	0.245799	0.0392794	0.566638
1362	2839	chr6	68850024	69523066	0.0355298	0.210931	0.0412594	0.566564
761	7389	chr2	36122249	38132650	0.102884	0.0997776	0.0414638	0.550409
59	5268	chr1	97885249	99800131	0.000134025	0.420381	0.0314092	0.546941
496	3373	chr14	98341683	99138264	0.0725751	0.140681	0.0422128	0.533853
834	7068	chr2	159577115	161769655	0.104655	0.0966155	0.0563719	0.53361
1495	2672	chr7	112621668	113710445	7.95578e-05	0.443059	0.0275743	0.528553
1342	4440	chr6	33854733	35454505	0.0154698	0.0625954	0.380075	0.521417
961	4154	chr22	40546153	42690311	0.00539848	0.281768	0.159695	0.520982
1666	8293	chr9	94167203	96671667	0.00370195	0.413213	0.0376793	0.512525
194	6079	chr10	97822433	100241204	0.00226116	0.433339	0.0378371	0.505196
930	6527	chr21	27271019	29124982	0.0826645	0.129571	0.0522301	0.49914
1299	4310	chr5	147182755	148661797	0.000208409	0.465064	0.0335888	0.498999
1528	4620	chr8	1163245	2042364	0.100333	0.104244	0.0664144	0.497373
870	2755	chr2	224860058	225839256	0.0111035	0.369625	0.0317102	0.4965
858	6328	chr2	202819643	205799152	0.0100564	0.362126	0.0523056	0.49436
754	3089	chr2	26894985	28597624	1.17802e-05	0.475231	0.0339757	0.490656
1429	2557	chr7	1354471	2061783	8.80266e-09	0.395899	0.113551	0.490549
369	1806	chr12	113263518	113986418	0.052275	0.0854126	0.272638	0.48931
473	6667	chr14	61681545	63789238	0.0647527	0.164417	0.0433871	0.48623
1320	3178	chr5	178413816	179400870	0.0237415	0.285171	0.0520613	0.485371
580	7908	chr16	53383142	55903323	1.41093e-08	0.4937	0.0235243	0.482776
796	7275	chr2	98995201	101822144	5.03667e-08	0.4686	0.0508297	0.48057
623	4052	chr17	27335948	29785370	0.0533897	0.190272	0.0432767	0.479849
671	4814	chr18	31780067	33860831	0.0223685	0.288038	0.0668287	0.472581
366	5897	chr12	106958864	109025432	0.00326599	0.453314	0.0377217	0.471075
726	7046	chr19	37527033	40170553	0.0520419	0.197085	0.041772	0.467303
1137	2479	chr4	68059850	68854579	0.0876875	0.130515	0.0457124	0.464973
1223	3714	chr5	13464832	14756567	0.0951886	0.122544	0.0422077	0.46184
1684	2252	chr9	129059870	130054946	0.0206082	0.320866	0.0440697	0.454031
1062	5239	chr3	151348903	153255832	0.0075366	0.350745	0.12422	0.45326
1555	1438	chr8	31133772	31548094	0.0406536	0.203582	0.102517	0.4514
913	9649	chr20	49240379	52469400	0.00312011	0.466569	0.0434197	0.451359
631	2851	chr17	41772813	43056806	0.0546037	0.189862	0.0513146	0.451037
1026	2478	chr3	87410488	88298205	0.000252155	0.505647	0.0402756	0.45071
497	6886	chr14	99138753	101534061	0.0140914	0.357622	0.0559834	0.44853
96	5675	chr1	189904130	191868441	0.00482049	0.45929	0.0352729	0.445918
752	4198	chr2	23342140	24686441	0.00889623	0.405845	0.0516239	0.444069
1359	6252	chr6	63552888	65761684	0.00670723	0.349738	0.144245	0.440676
1186	4847	chr4	148522294	150683433	0.0434816	0.231231	0.0342327	0.438404
120	4671	chr1	232090493	233429059	0.0116982	0.391213	0.0438455	0.438188
1538	3518	chr8	9640843	10462806	0.0150126	0.351974	0.0664765	0.431714
170	4996	chr10	58959779	60289695	0.0165058	0.251367	0.198827	0.426051
255	3964	chr11	68006171	69516025	0.0344861	0.256452	0.0547821	0.425113
387	4043	chr13	23595568	24531880	0.0624345	0.177987	0.0467287	0.424447
1594	7222	chr8	101620958	104122872	0.0110132	0.399219	0.0514772	0.424075
1603	7852	chr8	116099632	119685279	0.000176437	0.509847	0.0637986	0.42384
1002	1923	chr3	47729665	49314960	3.84072e-06	0.544351	0.0334067	0.422184
973	3995	chr3	6083377	7082146	0.0579981	0.185907	0.0533471	0.419912
13	3504	chr1	20470148	21736026	0.0306705	0.270532	0.061999	0.418307
811	4987	chr2	125840921	127372889	0.00468376	0.452079	0.0698072	0.417571
336	3653	chr12	55665948	57548466	0.0155581	0.315609	0.1218	0.417501
1449	6772	chr7	25909695	28359075	0.0483236	0.217434	0.0397638	0.416684
1401	5045	chr6	130935956	132765643	0.00164318	0.427513	0.138547	0.413588
739	6906	chr2	10797	1779927	3.44429e-06	0.550159	0.036387	0.4134
897	3420	chr20	20961267	22489386	0.0266877	0.291167	0.0620832	0.412621
874	4823	chr2	231844952	233549513	0.000544983	0.477749	0.102319	0.412434
1206	8032	chr4	180123093	182066384	0.0388729	0.246718	0.0462053	0.411358
129	5740	chr1	242072046	244107640	0.00425496	0.489518	0.0406504	0.409549
1177	4878	chr4	131283821	132950969	0.0548689	0.186116	0.0750364	0.408901
1433	1732	chr7	5416248	5854488	0.0236116	0.289971	0.0936249	0.408049
227	2571	chr11	12564728	13372240	0.0540446	0.071934	0.362744	0.405983
884	6139	chr20	697600	2469453	0.0927365	0.129998	0.0443405	0.405048
564	3207	chr16	12613098	13153524	0.00449582	0.481096	0.0525255	0.402721
299	6266	chr11	131074648	132998841	0.0131682	0.404576	0.0378439	0.396321
597	4885	chr16	81772536	82747470	0.0440491	0.223496	0.0633271	0.393619
938	5287	chr21	38711704	40476582	0.0665501	0.17345	0.0436165	0.391994
1638	2512	chr9	25330810	26111190	4.66653e-06	0.566597	0.0429149	0.390409
980	4796	chr3	16282763	17890945	0.0156048	0.363734	0.0703177	0.390043
537	5295	chr15	76398987	78514872	0.00482134	0.484941	0.0543965	0.389758
594	4335	chr16	78456597	79133270	0.0554998	0.200585	0.0397866	0.388322
1672	5184	chr9	107582780	109298040	0.00814554	0.443024	0.0589115	0.387271
644	7900	chr17	64800552	67858387	2.49524e-05	0.556949	0.0562881	0.386342
207	2862	chr10	122407323	123231124	0.00119893	0.539159	0.0549211	0.386288
685	4423	chr18	57631956	59019513	0.00177448	0.516445	0.0695567	0.386077
1151	3664	chr4	90231834	91559895	0.0195134	0.0525542	0.513062	0.385628
1195	3756	chr4	163243679	164478104	0.0278501	0.302867	0.0427846	0.385413
1170	2814	chr4	124287822	125210693	0.0528579	0.177256	0.117081	0.384477
1291	5018	chr5	129519147	132139647	0.0377319	0.256824	0.0433409	0.384376
530	4905	chr15	63216847	65101626	0.0775216	0.12412	0.138907	0.382205
1447	5776	chr7	23472061	25077097	0.020681	0.341161	0.0526415	0.382101
948	4701	chr22	19912358	22357271	0.0105221	0.433651	0.0438688	0.379508
895	5245	chr20	17487232	18969280	0.0716638	0.162616	0.0480105	0.378889
1321	4320	chr5	179401287	180557355	0.0316458	0.279639	0.0526775	0.378466
1242	5667	chr5	50163398	52133670	0.0252356	0.313762	0.0524206	0.377557
23	3766	chr1	38731931	40199854	0.00347559	0.51598	0.0507422	0.377468
258	4698	chr11	72286156	74412268	1.41703e-05	0.579381	0.0456951	0.374668
991	4829	chr3	30718429	32351201	0.00736789	0.459289	0.059288	0.374521
701	1634	chr19	240554	608963	0.0398584	0.227996	0.0911083	0.37232
912	6094	chr20	47200367	49239082	0.0147509	0.374256	0.0753846	0.372234
571	4142	chr16	22448904	24135861	0.0864372	0.136092	0.0571523	0.372013
289	4271	chr11	119215901	120764256	0.00428249	0.445987	0.123942	0.368741
19	6769	chr1	30162368	32438515	0.00389158	0.523739	0.0438437	0.367414
1275	4469	chr5	105893449	107263596	0.000537547	0.570114	0.0537642	0.36637
254	4101	chr11	65898631	68005380	0.00167993	0.560172	0.0443289	0.365453
536	5559	chr15	73628714	76398392	6.12464e-05	0.573056	0.0610409	0.364782
844	4464	chr2	175589404	177363319	0.00728375	0.476275	0.0469792	0.364667
435	5484	chr13	102300523	104066574	0.00710799	0.434356	0.100927	0.364244
77	2457	chr1	154770403	156335111	0.00454352	0.50175	0.0610423	0.363608
1434	2597	chr7	5854526	6573087	0.032864	0.269947	0.0648926	0.363474
680	10247	chr18	47731764	51059850	5.38355e-05	0.600195	0.03532	0.363452
565	4622	chr16	13154553	14463026	0.0036298	0.479844	0.101573	0.361951
751	5253	chr2	21051633	23341246	8.66377e-06	0.597649	0.0402339	0.361951
252	3324	chr11	62225120	63802617	0.0625934	0.101281	0.281811	0.361198
1108	5749	chr4	18842361	20544416	0.0011581	0.571727	0.0464261	0.360454
522	3408	chr15	51677560	53068905	0.00492369	0.488625	0.0729959	0.359806
113	6669	chr1	219590766	221857548	0.012563	0.412407	0.0567615	0.359507
682	8815	chr18	51554436	55213381	1.80488e-07	0.60525	0.0352672	0.35948
771	5442	chr2	50820091	52490535	2.90845e-05	0.604457	0.0355054	0.35947
539	6427	chr15	80861289	84259565	0.0270936	0.279582	0.101751	0.359443
664	5500	chr18	20649667	22994310	4.85616e-05	0.598386	0.0413024	0.359372
1003	3729	chr3	49317323	51828635	5.21294e-07	0.610229	0.0317188	0.358042
1134	6341	chr4	62371763	64340381	0.00258116	0.555347	0.0403548	0.357552
611	5073	chr17	5741431	7314543	0.0476762	0.226851	0.0347267	0.357084
1135	7670	chr4	64342481	66600156	0.00390575	0.522904	0.0533986	0.35672
765	3388	chr2	43311559	44313387	0.0311223	0.292872	0.0380202	0.355723
708	2574	chr19	8366064	9238226	0.066938	0.170567	0.0532623	0.355017
249	12262	chr11	55082693	58455737	1.11408e-06	0.600233	0.0454213	0.354324
32	5606	chr1	51713728	54224270	0.0075874	0.476665	0.0511337	0.351156
80	7011	chr1	159913053	162346324	0.0327893	0.223706	0.162682	0.349994
625	4747	chr17	31539143	32912645	0.0431433	0.235067	0.0526675	0.349362
1016	5258	chr3	70449028	72528581	0.00066823	0.600612	0.0394815	0.346477
1624	1572	chr9	4495328	4884849	0.0220369	0.343619	0.0474966	0.3454
359	6419	chr12	97108839	99305696	0.00692363	0.480773	0.0628194	0.342388
292	3045	chr11	122592152	123498206	0.00445933	0.535415	0.0411246	0.342126
879	4118	chr2	238761377	239951851	0.0620548	0.173376	0.0760799	0.34183
1446	2913	chr7	22508611	23468349	0.00754435	0.486773	0.0471867	0.33926
1519	3025	chr7	149854819	150711263	0.0133977	0.40529	0.0660791	0.338601
415	6360	chr13	65200731	67843475	0.000568462	0.593139	0.0582974	0.336972
8	2763	chr1	11779499	12778598	0.0128884	0.397606	0.0851473	0.336791
1539	2988	chr8	10463197	11278541	0.0111136	0.428821	0.0678901	0.335909
1688	2988	chr9	134128797	135298675	0.000905584	0.525939	0.122236	0.335276
1537	2038	chr8	9154694	9640400	0.0107741	0.308325	0.237756	0.333608
848	6048	chr2	182268271	184357308	0.00628408	0.501342	0.0547421	0.333596
605	4209	chr16	89041165	90172754	0.0254873	0.308921	0.0720358	0.33353
181	6347	chr10	75422693	78706536	0.0028717	0.556546	0.0545673	0.33317
872	4796	chr2	228119918	229370057	0.0152401	0.406793	0.0402634	0.331985
1184	6332	chr4	143443347	146174921	0.0334458	0.278367	0.0472971	0.331531
1106	4626	chr4	15927009	17383177	0.02473	0.332334	0.0384278	0.330897
45	5955	chr1	71685602	74326484	0.000566077	0.609722	0.0473942	0.330825
204	7659	chr10	116421406	119523717	0.00789855	0.488787	0.0442329	0.330325
746	6060	chr2	12420220	14334195	0.022027	0.3482	0.044202	0.327865
1678	2783	chr9	117019801	117921871	0.00141753	0.573653	0.0698107	0.327797
753	5032	chr2	24687657	26894433	1.03295e-06	0.632185	0.0403474	0.327444
1019	5091	chr3	75756826	77507524	0.000359704	0.610564	0.0549855	0.326685
673	3461	chr18	35075250	36365021	2.98161e-05	0.640058	0.0342442	0.325021
515	1691	chr15	40384132	41176493	0.0206264	0.35813	0.0460158	0.324603
1042	5966	chr3	118530251	120523011	0.053665	0.205392	0.0422296	0.324338
679	5816	chr18	45940004	47730011	0.000274546	0.630647	0.0399278	0.32325
700	3231	chr18	77149991	78017073	0.00438547	0.525483	0.0684295	0.323158
352	3138	chr12	83502773	84303690	0.000631247	0.598022	0.0659268	0.322528
1351	5835	chr6	48391633	50384793	0.0700968	0.13842	0.137644	0.3219
1509	3877	chr7	135591083	136876248	0.0133099	0.427608	0.0425516	0.321555
553	4438	chr16	1210727	2761994	0.0111659	0.447403	0.048822	0.32137
1679	10085	chr9	117922331	121321501	0.000398755	0.628983	0.0406967	0.321322
1092	2818	chr4	695065	1421117	0.0151913	0.346276	0.13756	0.319944
148	8732	chr10	19717815	22772115	5.87083e-09	0.637976	0.0422156	0.319808
173	1685	chr10	62660140	63341306	0.000776122	0.616816	0.0463786	0.319529
1681	5874	chr9	122260443	124870653	0.00106704	0.605623	0.0518818	0.319121
914	4882	chr20	52473679	54054720	0.000663293	0.623677	0.0427304	0.318627
245	5244	chr11	44694538	47003317	0.0439212	0.235399	0.0445721	0.318391
712	3802	chr19	14486544	15647996	0.0105353	0.4564	0.0484614	0.318091
71	7499	chr1	115880675	118837888	0.002199	0.588293	0.046954	0.317695
174	7310	chr10	63341695	65793870	0.00379573	0.556039	0.0493262	0.317641
1617	6395	chr8	140725872	143044824	0.00442379	0.548063	0.0460521	0.317279
1122	3829	chr4	38907022	40201594	0.0302295	0.298985	0.0397164	0.316573
1061	2918	chr3	150252004	151348193	0.0249448	0.326239	0.0491097	0.316362
789	6632	chr2	78079829	80049718	0.000130287	0.638888	0.042416	0.315661
777	5277	chr2	58297664	60290360	0.000195928	0.619279	0.0609388	0.315348
792	5708	chr2	85140892	87979383	0.0670156	0.172628	0.0407739	0.314973
733	6609	chr19	49283533	51531961	0.024667	0.326678	0.0519285	0.314219
1083	5623	chr3	186891512	188852786	0.00389529	0.566245	0.0383122	0.314218
69	3872	chr1	113276156	114873230	0.00158298	0.596248	0.0549174	0.314158
234	8523	chr11	24088689	26045601	0.00309303	0.549114	0.0745672	0.313556
516	3815	chr15	41177514	42775660	0.00388075	0.558885	0.0475971	0.313408
778	4964	chr2	60292120	62428117	2.45005e-05	0.64174	0.0444277	0.313254
409	1981	chr13	57555117	58410236	0.000252701	0.640923	0.0400651	0.313061
86	4207	chr1	173097989	175089611	0.013425	0.423816	0.0498329	0.312121
1298	5676	chr5	144943354	147181099	0.00571836	0.529398	0.0469324	0.310572
356	7122	chr12	92066155	94514408	0.00113155	0.605377	0.058707	0.310479
479	8984	chr14	72891476	76444469	0.0126829	0.429146	0.054633	0.31031
1579	4601	chr8	73817199	75444254	0.00155268	0.614593	0.0405158	0.309358
75	3835	chr1	151539165	153180097	0.0579152	0.193534	0.0400026	0.309023
266	5791	chr11	87430571	89208590	0.000542531	0.619563	0.0590161	0.308892
1668	6605	chr9	98923066	101590318	0.00219449	0.545057	0.101688	0.308328
284	5152	chr11	112459488	114256749	0.000279644	0.605282	0.0802306	0.308158
150	6141	chr10	23175285	25576578	0.0489267	0.21749	0.0450113	0.30808
1591	5172	chr8	95005600	96534357	0.0536424	0.204594	0.0411373	0.307647
1619	4382	chr8	144236881	146301227	0.0461946	0.0970974	0.388791	0.307427
33	6920	chr1	54227790	56412729	0.0623288	0.182504	0.0400685	0.307263
1157	7427	chr4	100678551	103220401	2.90247e-14	0.652545	0.0402481	0.307207
469	2666	chr14	55234244	56215477	0.0423448	0.229048	0.0736328	0.30662
103	4175	chr1	201590706	203334321	0.00102666	0.616489	0.0531883	0.306553
1273	4506	chr5	103321080	104848654	1.35971e-09	0.662181	0.0314699	0.306349
1192	5889	chr4	158743718	161056726	0.030816	0.277931	0.076951	0.306161
92	4932	chr1	182756286	184595346	0.00023463	0.650003	0.0382225	0.30605
1072	6279	chr3	168580960	170963758	0.012925	0.430663	0.0502132	0.305443
1166	4384	chr4	118479918	119933026	0.0104613	0.440483	0.0774844	0.305346
202	7207	chr10	112561856	115327818	0.0406705	0.223379	0.102876	0.305314
1052	4030	chr3	135457953	137370076	0.000114847	0.623329	0.0692078	0.304761
396	4329	chr13	36047197	37496372	0.00142455	0.59695	0.0661385	0.304751
404	5754	chr13	49384046	51590433	0.00106875	0.558839	0.1138	0.304703
784	3573	chr2	69139564	70753882	3.78843e-06	0.662334	0.0330237	0.304548
1683	3977	chr9	126972424	129059214	5.04064e-07	0.661348	0.034501	0.304138
529	5922	chr15	61266132	63214325	0.00571614	0.532106	0.0483001	0.303466
709	5727	chr19	9238636	11279257	0.0421293	0.241579	0.0433031	0.303141
1164	4483	chr4	115667049	117275542	0.0136515	0.357435	0.148596	0.302927
1554	4484	chr8	29327896	31133658	0.00960932	0.476532	0.0444543	0.30283
615	3886	chr17	11104238	12534475	0.000217403	0.483482	0.210064	0.30241
608	5759	chr17	1929074	3701146	0.000657639	0.618744	0.0635987	0.302166
1398	3918	chr6	125426693	127537995	0.00662503	0.522617	0.0427814	0.301455
1153	5876	chr4	94233344	96181843	0.00479182	0.550944	0.046488	0.301229
740	7702	chr2	1781022	3973752	0.00282039	0.584584	0.0512727	0.300974
920	2375	chr20	62191321	62960229	0.000922862	0.623364	0.0544641	0.300139
1171	4247	chr4	125211080	126480268	0.0703482	0.149745	0.0932273	0.300112
1403	4930	chr6	134246605	136223987	0.00438802	0.564176	0.0405335	0.299995
1014	2855	chr3	68287952	69274891	0.0767137	0.151403	0.0453951	0.29981
1182	3971	chr4	139557093	141084328	0.000130791	0.657485	0.0394555	0.299769
313	7345	chr12	12734261	15239535	0.00746029	0.508062	0.0462403	0.298224
574	2402	chr16	27446054	29027425	8.15655e-08	0.642298	0.0599037	0.297796
1248	5684	chr5	58524622	60933255	0.0060088	0.525046	0.0545609	0.297603
1270	6209	chr5	97315918	99260268	0.0139715	0.420872	0.0500056	0.297181
1107	4514	chr4	17383953	18841427	0.00888747	0.327746	0.258302	0.297158
1476	5403	chr7	78094233	79887817	0.00778326	0.496638	0.0553445	0.296736
30	1535	chr1	48978188	49893541	0.0226247	0.34249	0.0505808	0.296646
1312	4542	chr5	166847740	168524685	0.00399825	0.551971	0.0655125	0.296542
1063	4240	chr3	153257013	154713681	0.00241799	0.591176	0.0569746	0.296287
222	3765	chr11	6324634	7436630	0.0292318	0.305339	0.0372774	0.296154
850	11296	chr2	185281089	189881782	0.0106937	0.463931	0.0446957	0.296087
462	5933	chr14	46749460	48573476	2.13614e-05	0.662112	0.0412951	0.296045
1494	7020	chr7	109647756	112616528	0.0407983	0.246751	0.0417534	0.295884
1657	4116	chr9	81080054	82590318	0.0223581	0.348356	0.0434393	0.295715
267	4692	chr11	89209985	90966414	0.0130435	0.428266	0.0549678	0.295457
832	1739	chr2	157562500	158532042	0.0106098	0.459889	0.0522855	0.295173
401	3727	chr13	44901940	46493234	0.0261178	0.32028	0.0462254	0.294606
541	6092	chr15	86653291	88369881	0.00492219	0.551801	0.047371	0.294206
1577	3608	chr8	70869134	72288775	0.0555403	0.187317	0.0732875	0.293586
210	6462	chr10	125919795	128000666	0.00140982	0.624062	0.0480276	0.293474
269	3143	chr11	92077144	93275919	0.000341586	0.643634	0.0547148	0.293046
440	3139	chr13	108190458	109119968	0.0265238	0.312651	0.0560688	0.292608
147	4900	chr10	18537267	19716612	0.00133736	0.6154	0.0608156	0.291328
116	5136	chr1	224938520	226810375	0.00627274	0.527355	0.0499827	0.291294
31	2498	chr1	49897328	51712970	0.0258675	0.318396	0.0530083	0.291014
46	6227	chr1	74327078	76728002	0.00438888	0.555902	0.0565915	0.290648
1391	4289	chr6	116131731	117671962	0.00887542	0.492397	0.0427415	0.289951
472	5523	chr14	59448622	61680201	0.015199	0.406379	0.0538262	0.289872
344	3861	chr12	69826875	70957597	0.00639609	0.521713	0.0553035	0.289715
641	4111	chr17	59312894	61545486	0.057008	0.187721	0.0586438	0.289588
888	3170	chr20	7085280	8115957	0.0490944	0.212643	0.0515216	0.289301
1074	2985	chr3	172296863	173474894	0.00179887	0.540689	0.13147	0.288984
1020	3705	chr3	77508835	79024220	0.00182343	0.622666	0.0437013	0.288451
68	4751	chr1	111742714	113271887	0.00093581	0.643219	0.0444381	0.288417
25	4552	chr1	41976017	43758278	0.0117313	0.444355	0.0564645	0.288217
488	3102	chr14	86647766	87635079	0.00623667	0.510873	0.0729342	0.288192
1111	4552	chr4	24135570	25607653	0.0174093	0.387462	0.0491176	0.28806
395	2423	chr13	35026464	36045677	0.0103386	0.459933	0.0599537	0.287821
1302	3103	chr5	152869624	153772289	1.71843e-08	0.676637	0.0355547	0.287808
1033	5374	chr3	103086267	104580696	0.052869	0.204616	0.0406393	0.28778
1287	3542	chr5	122556905	123797013	0.0198217	0.362832	0.0543015	0.287464
1356	3348	chr6	56105707	57599214	0.0030546	0.586288	0.0546514	0.287362
1158	4771	chr4	103221638	105304491	2.67097e-09	0.667651	0.0455176	0.286832
12	6282	chr1	18663988	20468155	0.0123908	0.442947	0.0470474	0.286798
93	4538	chr1	184596570	186808626	0.000126363	0.644573	0.0656905	0.286478
367	3559	chr12	109026532	110336546	0.0019173	0.620136	0.0458478	0.286362
297	5968	chr11	128188928	130340670	0.00646481	0.52935	0.0463217	0.286092
767	3150	chr2	46483493	47318389	0.0239045	0.335718	0.0452537	0.285515
547	5328	chr15	96141867	98026481	0.00575002	0.541807	0.0467411	0.285494
1618	4412	chr8	143045846	144236013	0.0195633	0.369712	0.0461584	0.285423
286	4106	chr11	114830666	116383211	0.00684881	0.523826	0.0454662	0.285377
1250	4720	chr5	61673670	63218410	0.000225194	0.659814	0.0489898	0.285233
104	3656	chr1	203334839	204681010	0.0476325	0.216882	0.051304	0.285194
1241	7924	chr5	43983499	50163085	0.000263935	0.594599	0.114175	0.284894
981	3049	chr3	17892058	19123207	0.00165976	0.610153	0.0643781	0.28462
1285	3081	chr5	119669042	120452124	0.00783036	0.506863	0.0471244	0.284537
799	3279	chr2	103588215	105125014	0.00793909	0.498672	0.0556063	0.284513
1314	4618	chr5	169506844	171072365	0.00450631	0.564147	0.0484888	0.284385
287	4757	chr11	116383348	117746741	0.041482	0.237348	0.0553927	0.284269
1363	6392	chr6	69523907	71609384	0.0120401	0.444269	0.0522396	0.283885
263	10038	chr11	81266712	84381207	0.00474931	0.562371	0.0457381	0.283269
865	6080	chr2	215573795	217714948	0.00873603	0.459113	0.0929411	0.283224
1162	6456	chr4	111257452	113869892	0.0119464	0.45449	0.0392858	0.2827
1050	4528	chr3	131837270	133252098	0.00534473	0.539726	0.0598286	0.282698
718	2739	chr19	22735847	23467468	0.00437585	0.540885	0.0799917	0.282469
16	3980	chr1	23921172	25516502	0.0239341	0.328198	0.059085	0.282448
280	1073	chr11	107844790	108436952	0.0518637	0.203995	0.0491085	0.281972
1399	5655	chr6	127542927	129860637	0.0117568	0.454569	0.0429968	0.28164
523	5362	chr15	53069747	54508497	0.0132167	0.438581	0.0401845	0.279793
1301	7168	chr5	150561298	152867729	0.000618713	0.64951	0.054505	0.27953
1034	7523	chr3	104581842	106982535	0.0174057	0.3894	0.0465751	0.278937
20	4975	chr1	32438878	34798634	0.0320187	0.286068	0.0411994	0.278783
0	2845	chr1	731718	1892325	0.048069	0.21686	0.0442007	0.278289
446	4746	chr14	19314950	21587921	0.00920262	0.494449	0.0380353	0.278021
1462	7649	chr7	49212278	51674880	0.0334334	0.278786	0.0403349	0.277732
1168	8197	chr4	120392684	122657875	0.007252	0.488086	0.0867879	0.277229
458	4985	chr14	41643126	43137218	4.49831e-05	0.656426	0.0654712	0.276883
922	4903	chr21	15951414	18052991	0.00568736	0.542171	0.0526805	0.276707
197	2543	chr10	102950680	104379588	0.00374011	0.585854	0.0465889	0.276547
967	5611	chr22	48904335	49824381	0.00854173	0.49332	0.0539376	0.27605
1123	6342	chr4	40203022	42213011	0.0619552	0.178697	0.0412295	0.275611
1376	4335	chr6	91843655	93426186	0.0046826	0.534741	0.0849078	0.275597
1510	4998	chr7	136877151	138744100	0.0196762	0.369117	0.045305	0.275517
878	4397	chr2	237449620	238760118	0.00500045	0.545244	0.0653248	0.275375
1443	7587	chr7	16902635	19481290	0.00934608	0.472884	0.0658266	0.274727
130	4072	chr1	244113029	245506118	0.00727015	0.520713	0.0457068	0.274266
331	4409	chr12	47715134	49001224	0.00138723	0.606256	0.0843427	0.274236
1104	3388	chr4	14272435	15147403	0.0319412	0.285841	0.0412311	0.274171
818	3412	chr2	135159453	137041842	0.0179784	0.330388	0.138986	0.273727
647	4349	chr17	72672203	74375174	0.0100013	0.470493	0.0564947	0.273487
1337	7573	chr6	19208231	21683792	0.00413597	0.571229	0.0560046	0.273454
1251	1509	chr5	63219413	63967322	0.00418596	0.562018	0.0656348	0.273422
1604	4890	chr8	119686133	121200425	0.0053693	0.48128	0.136106	0.273002
855	2307	chr2	198078110	199310326	0.012993	0.428089	0.0616027	0.272592
917	3275	chr20	58406750	59560302	0.00284055	0.607366	0.0474967	0.27258
1380	2222	chr6	97094444	97841282	0.00593535	0.536296	0.0566357	0.272475
1680	2208	chr9	121322605	122258577	0.00162974	0.622251	0.0629438	0.272139
1496	6323	chr7	113712387	116780046	0.0048753	0.558251	0.0546373	0.272023
643	5791	chr17	63149361	64799756	0.00372121	0.509359	0.138208	0.271951
773	4018	chr2	53508452	54684895	0.00745985	0.519632	0.0439685	0.271885
698	5420	chr18	74815212	75975253	0.00272613	0.610762	0.0472782	0.271736
95	3614	chr1	188760628	189903619	0.00184096	0.627391	0.0522179	0.271729
1430	2695	chr7	2062621	2771642	1.01816e-09	0.450615	0.278393	0.270993
445	4333	chr13	113572843	115109852	0.014385	0.426307	0.0390428	0.27086
6	3361	chr1	9365545	10805552	0.0131972	0.439807	0.0401484	0.270436
1288	7041	chr5	123798436	125785238	0.0102103	0.471746	0.0514291	0.270337
137	4079	chr10	3353681	4571038	0.020621	0.36137	0.0439923	0.270041
591	3221	chr16	74972220	75976837	0.00689925	0.528903	0.0453184	0.270038
624	4482	chr17	29788121	31537651	0.0139227	0.42757	0.0456528	0.269824
1689	6222	chr9	135298917	137040737	0.0164693	0.400925	0.0432002	0.269719
321	3978	chr12	29651457	30512187	0.0548728	0.190995	0.056133	0.269179
694	5179	chr18	69622283	71038293	0.00406548	0.585982	0.043549	0.268758
481	4671	chr14	77229539	78561810	0.00590525	0.545827	0.0475348	0.268489
1283	4299	chr5	117347414	118608427	0.0285477	0.299971	0.0516511	0.268463
1478	5817	chr7	82024573	83799292	0.00165562	0.64348	0.0431842	0.267868
634	5874	chr17	47517749	49897894	0.047241	0.213572	0.0562412	0.267546
1455	2565	chr7	38966703	39862155	6.30787e-05	0.689741	0.0416149	0.266785
490	5178	chr14	89497782	91296066	0.0425953	0.22786	0.0619881	0.266691
1571	6776	chr8	59730059	62328644	0.00687757	0.516229	0.0636827	0.2664
1631	9042	chr9	12276668	14835824	0.0125061	0.44217	0.0503037	0.26602
1279	5394	chr5	111981633	113395725	0.0192463	0.372554	0.0451163	0.264876
410	2347	chr13	58410814	59301580	0.000687411	0.669739	0.0456713	0.264749
1599	3588	chr8	109248653	110483955	1.96906e-05	0.692383	0.0423485	0.264681
675	6294	chr18	37684774	39892281	0.00109043	0.654026	0.0506117	0.264579
475	3478	chr14	65220775	66399245	0.00405539	0.581318	0.0520111	0.264405
1156	4358	chr4	99424491	100677520	0.0200797	0.355466	0.0627021	0.264399
533	2300	chr15	69018679	70132706	0.00998876	0.470842	0.0589354	0.264155
1136	4425	chr4	66601185	68059129	0.00295911	0.609338	0.0483866	0.264113
456	4725	chr14	38668943	40341369	0.0118205	0.44948	0.0529927	0.264109
74	3207	chr1	149662945	151538412	0.0053703	0.555511	0.0506501	0.263995
1307	4700	chr5	159973944	161481306	0.0115599	0.456747	0.0474454	0.263616
1440	5707	chr7	12635461	13883729	0.00655823	0.527285	0.058041	0.263613
797	2179	chr2	101822432	102688495	0.00626929	0.533359	0.0573552	0.262992
498	4283	chr14	101534307	103011221	0.0089402	0.486883	0.0588943	0.262923
976	4549	chr3	9543642	11019418	0.00507586	0.568021	0.0433571	0.262608
837	1341	chr2	164468328	165178253	0.00916662	0.445622	0.111528	0.262375
416	9816	chr13	67844453	70724421	0.0052052	0.556392	0.0544577	0.262319
612	2779	chr17	7317932	8304943	0.00432267	0.579361	0.0490253	0.262012
143	2864	chr10	12586819	13320848	0.0103238	0.450474	0.0817859	0.261779
41	4548	chr1	66939404	68477194	0.0127088	0.440537	0.0494124	0.261499
433	5424	chr13	98939167	100572880	0.00628322	0.536214	0.0540781	0.261499
1379	7649	chr6	94441595	97093295	0.0210269	0.34924	0.0588444	0.261285
1048	5150	chr3	128194861	130244212	0.0311536	0.278464	0.063304	0.261104
165	5691	chr10	50841704	53615279	0.00353787	0.60042	0.0454488	0.260907
213	3070	chr10	130845836	131738340	0.0151664	0.415362	0.042605	0.26069
1585	5152	chr8	84225589	85955339	0.0725293	0.154737	0.0375497	0.260358
328	7691	chr12	41658586	43982254	0.0149846	0.409461	0.0555909	0.259915
509	2280	chr15	31593069	32439006	0.00725356	0.498496	0.0813185	0.259499
707	6093	chr19	6685230	8338263	0.0177727	0.38455	0.0480476	0.259499
1472	7954	chr7	69085364	71874348	0.00709476	0.526416	0.0484969	0.259355
1161	6742	chr4	108818147	111255917	0.0362656	0.260295	0.0429678	0.259062
992	3047	chr3	32353377	33255176	0.0607057	0.178785	0.039893	0.25893
1187	4757	chr4	150683754	152782076	0.0174887	0.368439	0.0810421	0.258822
279	4551	chr11	106522621	107842589	0.00322323	0.599504	0.0562891	0.258709
824	3513	chr2	144520641	146445412	0.0117282	0.447971	0.0579217	0.258639
330	4048	chr12	46024786	47714786	0.0164224	0.401647	0.0423421	0.258376
333	3927	chr12	51776494	53038588	0.0229895	0.337209	0.0507856	0.257858
823	5608	chr2	142518602	144518916	0.0117497	0.438088	0.0724395	0.257739
1194	5808	chr4	161826517	163243244	0.0163175	0.310721	0.198629	0.25772
690	6545	chr18	64252801	66125210	0.0129547	0.438607	0.0478543	0.25754
994	3526	chr3	35283709	36486308	0.0143078	0.424313	0.0441748	0.257435
253	3917	chr11	63804569	65898177	0.0146709	0.394944	0.0850711	0.257234
578	7690	chr16	49008253	52035639	0.0157837	0.407342	0.0442815	0.257022
4	3735	chr1	5913893	7245922	0.055075	0.191616	0.0437202	0.256626
843	7223	chr2	173139071	175587622	0.0113973	0.428778	0.0935166	0.256191
1264	2438	chr5	87390784	88891173	0.010516	0.454048	0.0741086	0.255648
736	4449	chr19	54603130	55726220	0.0541588	0.195637	0.0377257	0.255287
1012	2959	chr3	65273538	66170144	0.00741255	0.52338	0.046723	0.254745
926	4566	chr21	22073224	23362674	0.0043312	0.499187	0.148445	0.254482
661	8070	chr18	11905953	14434521	0.0121138	0.453385	0.0422839	0.254142
54	4539	chr1	90066415	91885970	0.0107472	0.458851	0.0626052	0.253647
1113	2397	chr4	27344193	27965232	0.0128844	0.440928	0.0458539	0.253595
300	3432	chr11	133000347	134204766	0.00817272	0.510373	0.0467307	0.253432
1277	6514	chr5	108634182	110819753	0.0483149	0.213011	0.0372606	0.252617
997	1489	chr3	40222140	41064508	0.0360891	0.252449	0.0617665	0.252598
1257	5634	chr5	75801337	77622868	0.00742116	0.522417	0.0485645	0.252373
856	4425	chr2	199312156	201576135	0.00972032	0.484673	0.0476462	0.252172
1685	4106	chr9	130055654	132162470	0.00780888	0.5087	0.0578219	0.252119
1636	5885	chr9	22206559	24157796	0.00958412	0.481297	0.0554585	0.252105
1311	3076	chr5	165643148	166847334	0.0058437	0.549269	0.052638	0.251909
353	3899	chr12	84303844	85990038	0.00589147	0.550717	0.0498131	0.25144
1130	3736	chr4	55429886	56545905	0.0143579	0.418746	0.0520649	0.251317
744	5327	chr2	8423057	10297610	0.00748074	0.502016	0.0746324	0.251194
276	9392	chr11	101331132	103958766	0.0114862	0.456626	0.0507127	0.250731
1258	4737	chr5	77624014	79392941	0.00341662	0.586603	0.0713332	0.250532
487	2714	chr14	85747008	86646016	0.0243299	0.322238	0.0582378	0.25049
669	6961	chr18	27866478	30263492	0.0300752	0.290853	0.0437913	0.250321
507	2241	chr15	29338980	30165049	0.00947989	0.339339	0.259628	0.250166
437	4666	chr13	104844114	106246380	0.00489094	0.50742	0.128347	0.250039
452	5872	chr14	29972145	32382628	0.00803599	0.511082	0.0499325	0.249923
1630	6046	chr9	10879518	12275962	0.0159396	0.338044	0.158685	0.249664
779	5138	chr2	62429195	64623935	0.0328234	0.276549	0.0402242	0.249292
684	3970	chr18	56532315	57629124	0.00331325	0.608531	0.0500388	0.248883
1540	8151	chr8	11279221	13491584	0.0163645	0.388863	0.0642031	0.248682
141	4815	chr10	8775169	10249027	0.0231845	0.341388	0.0360729	0.248527
58	4870	chr1	96151539	97885200	0.00803627	0.510587	0.0510059	0.24844
1145	3749	chr4	82126121	83371387	0.0204028	0.352941	0.058768	0.247749
1144	2600	chr4	80990854	82124238	0.0185954	0.373773	0.0508443	0.247542
552	3987	chr16	83520	1202336	0.0187701	0.340996	0.107954	0.24753
1469	5418	chr7	63641194	65686929	0.017771	0.341902	0.122456	0.247439
940	7287	chr21	41389967	43321426	0.0146609	0.413321	0.054788	0.247276
1390	5449	chr6	114221435	116130983	0.0205472	0.354091	0.0538915	0.247007
1070	7518	chr3	165056166	167117143	0.0225986	0.34286	0.0419686	0.246995
1491	4008	chr7	104159525	105679812	0.0138261	0.427037	0.0488261	0.246935
1480	5569	chr7	85572615	87820514	0.0194134	0.360572	0.0608215	0.246922
510	4580	chr15	32442419	34014518	0.0209549	0.352287	0.050486	0.246833
864	4550	chr2	214014881	215572511	0.0268361	0.270758	0.131322	0.246527
538	7535	chr15	78516053	80860481	0.0137928	0.421373	0.0585959	0.246378
1024	3804	chr3	84367614	85582078	0.00297816	0.617392	0.051083	0.246326
760	3347	chr2	35345123	36121168	0.000463922	0.304998	0.441995	0.246225
1169	4415	chr4	122658940	124286340	0.0282338	0.302956	0.0396795	0.245805
422	4491	chr13	78808813	80585091	0.0113259	0.461365	0.0473548	0.245361
298	2531	chr11	130344063	131074518	0.0234327	0.334483	0.0448758	0.245337
521	4911	chr15	50008043	51677259	0.0136411	0.197226	0.423239	0.245222
1267	3261	chr5	91840637	93807200	0.00992085	0.484059	0.0450977	0.245176
821	6141	chr2	140100271	141804397	0.0413206	0.235262	0.041435	0.245139
650	5156	chr17	77298636	78837010	0.0120922	0.449428	0.0491356	0.244863
1094	3075	chr4	2845274	3845571	3.63665e-12	0.293505	0.461677	0.244818
725	2697	chr19	36469497	37526942	0.00576808	0.555616	0.0496309	0.244777
52	5004	chr1	86454751	88127939	0.0322022	0.280415	0.036194	0.244736
1366	4345	chr6	75462367	77414670	0.00554037	0.556659	0.0542651	0.24471
1065	3651	chr3	156009925	157311596	0.00527412	0.565805	0.0498904	0.244707
439	4268	chr13	106750342	108189783	0.0294084	0.293288	0.0441912	0.244451
1303	4773	chr5	153773245	155373230	0.00717543	0.524815	0.0539229	0.244262
598	4245	chr16	82747728	83476903	0.00574369	0.542693	0.0668788	0.243945
769	6168	chr2	48213001	50022173	0.00639602	0.545274	0.0469963	0.243655
172	2490	chr10	61891409	62659093	0.0159292	0.40493	0.0439036	0.243623
337	4070	chr12	57552999	59308627	0.0274677	0.303544	0.0481733	0.243235
1221	4855	chr5	9719482	11172810	0.044383	0.218679	0.0540043	0.243003
1335	7471	chr6	14804049	17386272	0.0177655	0.384541	0.044947	0.242852
246	7878	chr11	47008125	49865926	0.00467213	2.15794e-07	0.752716	0.242612
1035	6733	chr3	106983112	109521886	0.031218	0.245638	0.132385	0.24248
21	5363	chr1	34800325	37545336	0.0186906	0.374242	0.046721	0.242175
1532	5857	chr8	3783017	4479992	0.0101612	0.474367	0.0540534	0.24211
411	4627	chr13	59302860	60854106	0.00762982	0.502773	0.0729737	0.2421
1360	6316	chr6	65766829	67328940	0.0138858	0.422109	0.055186	0.24188
1110	4921	chr4	22320450	24135056	0.00644193	0.522256	0.076354	0.241512
876	3693	chr2	235152388	236041025	0.00764195	0.513669	0.0582248	0.241235
1690	1614	chr9	137091255	137589279	0.0422444	0.229609	0.0434243	0.240389
235	4422	chr11	26046095	27020178	0.0245554	0.318559	0.0578128	0.239869
1365	6694	chr6	73451906	75461902	0.0159169	0.399824	0.0520942	0.239716
1541	3681	chr8	13492011	13944086	0.0160356	0.401091	0.0475108	0.239255
1407	5576	chr6	139845923	142287143	0.00801363	0.512117	0.0516844	0.239167
562	4118	chr16	10426040	11519750	0.00107557	0.259255	0.488243	0.238571
1143	5121	chr4	79093979	80989462	0.0174022	0.383694	0.0519585	0.238326
1616	4865	chr8	139255733	140725042	0.0114508	0.463076	0.0420456	0.237978
1521	5586	chr7	152250217	153673427	0.0239167	0.314606	0.0752372	0.237972
1004	4568	chr3	51834238	54081158	0.00577948	0.542855	0.0681979	0.237925
48	5919	chr1	79661361	81352554	0.00799962	0.512701	0.0514917	0.237875
1272	4991	chr5	101578769	103319087	0.0206194	0.358195	0.0412502	0.237799
540	7191	chr15	84260468	86651961	0.0480325	0.2091	0.0396835	0.237683
177	1066	chr10	69900240	70195107	0.00880805	0.497797	0.0527	0.237335
278	4038	chr11	104874481	106519704	0.00666905	0.540111	0.0487417	0.237219
431	3328	chr13	96087558	97518810	0.00792129	0.516375	0.0486117	0.236947
1488	3209	chr7	100197866	101198925	0.0291206	0.294243	0.0413691	0.236943
763	3021	chr2	39031398	40280869	0.0464943	0.210657	0.0498993	0.236154
600	3902	chr16	84446066	85148116	0.017571	0.359153	0.0928018	0.236025
107	6575	chr1	208410498	210787094	0.00913059	0.314323	0.306781	0.235758
315	4633	chr12	16310460	18087607	0.0120075	0.449506	0.0505181	0.235392
178	7095	chr10	70196183	72218685	0.0242171	0.327533	0.0416115	0.235325
1518	5917	chr7	147815630	149830635	0.020268	0.357354	0.0479848	0.23527
1249	1682	chr5	60936095	61672733	0.0315593	0.27902	0.0417236	0.234932
1664	7472	chr9	90136246	92528472	0.0247589	0.320396	0.0479081	0.234864
348	6487	chr12	76514249	78570124	0.0231711	0.33447	0.0439755	0.234841
758	5158	chr2	31550628	33363359	0.0126971	0.436105	0.0566264	0.234792
803	5281	chr2	108429937	110523610	0.0281783	0.281655	0.0829895	0.234661
455	6839	chr14	35860074	38666890	0.0133562	0.424983	0.0605332	0.234592
847	2908	chr2	181312739	182264835	0.0117986	0.447089	0.0588589	0.234431
659	9683	chr18	8499196	11075734	0.0360667	0.254217	0.0443025	0.234282
1569	7044	chr8	56956383	59068537	0.00887968	0.500164	0.0478514	0.234185
929	2221	chr21	26473634	27268537	0.00946302	0.494448	0.0418709	0.233778
584	3196	chr16	60746327	62228948	0.011544	0.423518	0.100879	0.233393
905	3933	chr20	36910321	38436190	0.019152	0.369965	0.0430015	0.233218
1105	2359	chr4	15147446	15925170	0.0350553	0.258115	0.0462742	0.233163
794	423	chr2	89170231	92304630	0.0109638	0.458521	0.0603724	0.232796
654	2969	chr18	913491	1910854	0.0102949	0.48033	0.0426084	0.232765
909	3031	chr20	41615460	42679568	0.00945919	0.487699	0.0517922	0.23269
1370	3531	chr6	81929222	83126449	0.00474222	0.582032	0.04998	0.23247
1208	5854	chr4	183371787	184928980	0.0107694	0.473635	0.041398	0.232018
1336	6398	chr6	17386458	19207239	0.0223578	0.339644	0.0453178	0.231794
860	5119	chr2	206736522	208643043	0.0119119	0.45104	0.0498703	0.231276
1533	4443	chr8	4480667	5146808	0.00585875	0.559735	0.0469904	0.231126
674	2919	chr18	36365883	37682827	0.00860289	0.505013	0.0482235	0.231075
667	2318	chr18	25928291	26874260	0.023174	0.33518	0.0403068	0.231022
1608	6992	chr8	126414170	128658961	0.0460229	0.214743	0.0368191	0.230906
303	4839	chr12	1080854	2544631	0.0113365	0.46074	0.0478285	0.230714
1470	10033	chr7	65689809	68233780	0.0131041	0.384042	0.131849	0.230071
705	4891	chr19	4348967	5810476	0.00963413	0.419282	0.147691	0.230002
423	6127	chr13	80586038	82581703	0.0154102	0.410246	0.041369	0.229448
1007	4831	chr3	56434215	58156176	0.0439619	0.217692	0.0493257	0.229314
1445	8687	chr7	20124908	22505918	0.0125558	0.445463	0.0439451	0.22918
603	3371	chr16	86815820	87647225	0.0238219	0.3281	0.0428648	0.228592
900	2246	chr20	24717724	25344089	0.0113251	0.443719	0.0742969	0.228433
1513	2004	chr7	140236524	141224952	0.00595654	0.555003	0.0513045	0.228221
343	5749	chr12	67912485	69826237	0.029819	0.238576	0.159883	0.227695
800	3068	chr2	105125055	106209443	0.0101663	0.477116	0.0503895	0.227609
1489	4582	chr7	101199258	103195972	0.0161685	0.39869	0.045489	0.227426
1205	4043	chr4	178991910	180121036	0.00827776	0.513257	0.0452614	0.227413
577	3506	chr16	46416401	49007916	0.0211806	0.34959	0.0431747	0.2274
476	5007	chr14	66399555	67991136	0.0244001	0.308145	0.0758477	0.227342
1662	1107	chr9	88110013	88588367	0.0447312	0.217642	0.0383963	0.226972
121	4295	chr1	233429284	234598741	0.00965488	0.449727	0.103004	0.226502
780	3695	chr2	64625913	65931729	0.0221697	0.341535	0.0415258	0.226438
1405	3801	chr6	137614546	138822472	0.0342477	0.255658	0.057761	0.226418
1064	3507	chr3	154715596	156008019	0.0397303	0.235314	0.0436409	0.226331
966	4760	chr22	47597504	48903278	0.0204976	0.353734	0.0464837	0.22622
910	5851	chr20	42680754	44838112	0.0177569	0.379849	0.047719	0.226189
78	4871	chr1	156336687	158027330	0.036237	0.251197	0.0430702	0.226184
903	3721	chr20	32819871	34959903	0.00224632	0.531784	0.181732	0.226072
1432	3358	chr7	4575430	5415190	0.0143834	0.411632	0.0594668	0.22606
105	3711	chr1	204682011	205922403	0.0315081	0.272074	0.0524298	0.225771
954	4674	chr22	29652278	31439650	0.00365763	0.436812	0.255867	0.225753
592	6368	chr16	75978975	77523084	0.0136582	0.426287	0.0498415	0.224402
1373	5396	chr6	87069500	88819796	0.0294948	0.286436	0.0448981	0.224345
1023	4449	chr3	82643886	84366826	0.00639524	0.546312	0.0514334	0.224226
1610	3952	chr8	130382552	131638977	0.0113301	0.448075	0.0669998	0.224224
730	476	chr19	43864218	43999995	0.0727432	0.145299	0.0392055	0.224089
1465	5576	chr7	54222976	55691214	0.0337321	0.260711	0.0489671	0.223872
1506	6211	chr7	130422934	132805104	0.0164502	0.386438	0.060399	0.223742
1127	1947	chr4	47412721	48122948	0.0196226	0.361708	0.0454037	0.223449
421	4105	chr13	77412077	78807439	0.011873	0.44833	0.0539436	0.223393
716	3646	chr19	19878197	20905131	0.033234	0.261461	0.0533599	0.223261
434	5233	chr13	100575282	102300113	0.011292	0.457387	0.053138	0.222585
517	1729	chr15	42777190	44196621	0.00806335	0.510716	0.0549241	0.222401
652	3962	chr17	80034896	81109537	0.0127944	0.441419	0.0436578	0.222362
66	4687	chr1	108409665	110301260	0.00569022	0.411483	0.244571	0.222318
1551	4488	chr8	25484685	26681520	0.0301586	0.278896	0.0516991	0.222097
813	4255	chr2	128034539	129473850	0.0170396	0.378649	0.0622169	0.222043
1348	5389	chr6	43756863	45404528	0.0103992	0.479504	0.0406437	0.221797
764	10703	chr2	40281483	43309247	0.0131161	0.437139	0.0431157	0.221626
1368	5617	chr6	78958134	80691070	0.0177992	0.378277	0.0476271	0.221603
1687	2721	chr9	133223308	134127004	0.0110156	0.464659	0.0483121	0.221442
775	3882	chr2	56203569	57429035	0.0127847	0.431383	0.0600493	0.22134
1484	4758	chr7	93967569	96072536	0.0143982	0.411527	0.0578508	0.221293
1357	3836	chr6	57599465	58779859	0.0365567	0.248694	0.0409125	0.221288
489	5651	chr14	87635715	89497266	0.0318369	0.271021	0.0463002	0.221255
831	5443	chr2	155391937	157558583	0.0128643	0.438644	0.0462805	0.221196
959	4444	chr22	37570784	39306630	0.0189796	0.341799	0.0948774	0.220846
1306	3550	chr5	158826247	159973834	0.00968357	0.483579	0.0523321	0.220698
943	4600	chr21	46178297	47491975	0.0167212	0.392083	0.0432364	0.220631
1682	5539	chr9	124871697	126971353	0.012664	0.440271	0.0480374	0.22055
851	4895	chr2	189882065	191973034	0.0338731	0.246063	0.0826359	0.219791
699	4723	chr18	75976413	77149289	0.0247451	0.314246	0.0514876	0.219761
1269	4842	chr5	95963902	97314960	0.0167644	0.392555	0.040797	0.219271
512	6434	chr15	35083251	37454665	0.0134392	0.427787	0.0506695	0.219252
1406	3134	chr6	138823520	139845322	0.0175982	0.381778	0.0437475	0.21907
290	1108	chr11	120767546	121175447	0.0243941	0.322373	0.0387905	0.218923
548	4708	chr15	98031324	99242675	0.00361829	0.415051	0.287005	0.21879
451	3805	chr14	28466823	29970690	0.00709517	0.524776	0.0619361	0.218534
554	3204	chr16	2779236	4000765	0.0218039	0.341824	0.0420325	0.218329
1642	3334	chr9	30387452	31310035	0.0197048	0.359604	0.044836	0.218262
1114	6391	chr4	27965988	29761279	0.0102182	0.479674	0.0444103	0.217853
1420	4877	chr6	162931911	164382482	0.0123452	0.441595	0.0523979	0.217242
901	6676	chr20	25344231	31614788	0.018119	0.373309	0.0482895	0.217148
1281	3905	chr5	114831239	115830469	0.00427289	0.491629	0.180558	0.216957
55	3900	chr1	91886326	93536361	0.0279475	0.292241	0.047981	0.21672
1358	6282	chr6	61880512	63552727	0.0290051	0.286088	0.0462532	0.216564
1015	3506	chr3	69276762	70447447	0.0146259	0.413521	0.0476447	0.216462
620	4995	chr17	16412352	18856049	0.0388159	0.236854	0.0396428	0.216149
557	5285	chr16	5891580	6893425	0.0238846	0.321352	0.0471492	0.21577
1001	1655	chr3	46658775	47725956	0.0234056	0.321938	0.053847	0.215112
1570	2142	chr8	59069280	59726631	0.00788164	0.518946	0.0486662	0.214859
572	5875	chr16	24137448	25986559	0.0169313	0.377138	0.0636689	0.214777
1507	3630	chr7	132805848	134307114	0.00979267	0.470109	0.0692391	0.214633
375	6086	chr12	119755286	122006403	0.0124882	0.439977	0.0507917	0.214281
616	2427	chr17	12534892	13180095	0.0279112	0.294995	0.0395948	0.214275
1388	5632	chr6	110304964	112344737	0.0298422	0.280959	0.0438213	0.214209
444	3973	chr13	112247798	113571162	0.0170817	0.386415	0.0427947	0.214063
1219	4864	chr5	7143754	8446294	0.0154075	0.404453	0.0453408	0.213942
1120	4625	chr4	36020436	37254929	0.0318904	0.271257	0.0371629	0.213626
260	3803	chr11	76797361	78354201	0.0139507	0.423093	0.044956	0.213552
500	2629	chr14	105002331	106287991	0.0295659	0.276329	0.0587723	0.213065
1600	2793	chr8	110484320	111850672	0.00548602	0.570258	0.049491	0.213006
743	4213	chr2	6836765	8417498	0.00982205	0.484146	0.0471122	0.212968
407	3276	chr13	54683180	55816982	0.0331379	0.261255	0.0443603	0.212491
750	4474	chr2	19692404	21049129	0.00769255	0.524766	0.0457891	0.212387
826	5951	chr2	147277162	150209892	0.0168083	0.387553	0.0452649	0.21218
1583	1923	chr8	81956395	82693145	0.0213988	0.320691	0.0897262	0.212163
977	6103	chr3	11020033	13070113	0.0161697	0.394678	0.0455869	0.212076
40	4977	chr1	65041861	66939305	0.0123531	0.228478	0.400757	0.211983
688	5109	chr18	61823159	63461963	0.0179864	0.372351	0.0495367	0.211782
1650	663	chr9	72512898	72752901	0.00521041	0.539483	0.097763	0.211552
590	6121	chr16	72935201	74970346	0.0246364	0.316054	0.042244	0.211487
1255	6739	chr5	71241023	73756347	0.0106904	0.465466	0.0531086	0.211213
324	6281	chr12	33078722	34856670	0.0159268	0.397053	0.0459759	0.211189
244	8209	chr11	42311486	44693451	0.0115885	0.453478	0.0495651	0.21099
1355	2257	chr6	55468836	56104476	0.00792092	0.520399	0.0455302	0.21092
1075	5120	chr3	173477285	175116338	0.0069152	0.407689	0.227348	0.210893
447	5447	chr14	21589630	23018014	0.0295513	0.283257	0.0389152	0.210748
10	6347	chr1	14891976	16879517	0.0437972	0.21531	0.0371128	0.210662
294	5535	chr11	124497410	126310913	0.0115359	0.45896	0.0419438	0.210529
218	3578	chr11	179460	1162517	0.0292655	0.282662	0.0446353	0.210427
236	3024	chr11	27020461	28480924	0.019197	0.36197	0.0445219	0.210198
1022	2916	chr3	81428061	82643496	0.00767351	0.523023	0.0488072	0.210109
885	3996	chr20	2469501	3827309	0.0413642	0.220574	0.0496461	0.210096
36	3051	chr1	58865399	59889530	0.0226752	0.328164	0.0487137	0.209799
1328	3772	chr6	5794709	6784416	0.00990308	0.475943	0.0568785	0.209631
56	2524	chr1	93536459	94505971	0.0366381	0.239008	0.054647	0.209587
1417	8139	chr6	158218719	160579527	0.0270847	0.296108	0.0455591	0.209467
1502	7147	chr7	124168509	126518757	0.00934734	0.489431	0.0511416	0.20932
1292	6239	chr5	132140596	134777042	0.0246097	0.31394	0.0451838	0.208944
1421	4749	chr6	164383521	165585637	0.0125741	0.435766	0.0536858	0.2085
1546	2474	chr8	19492917	20060468	0.00790781	0.509625	0.0611125	0.208476
118	4170	chr1	229157423	230685079	0.016073	0.38818	0.0576074	0.208434
158	3788	chr10	35109355	36571749	0.0241138	0.31482	0.0514054	0.208372
863	5548	chr2	212379721	214013606	0.00927338	0.488971	0.053659	0.208261
1501	35	chr7	124157107	124167116	0.00185084	0.675242	0.0503325	0.208092
1333	3969	chr6	11791351	13209144	0.0148789	0.407179	0.0491281	0.208029
651	4128	chr17	78839034	80034051	0.0143641	0.412555	0.0512747	0.208014
1587	4718	chr8	87412247	89085386	0.0160575	0.393485	0.0476905	0.207743
735	7269	chr19	52985840	54601916	0.0285548	0.278213	0.0641752	0.207666
724	6613	chr19	34264354	36468278	0.0162987	0.360726	0.103397	0.207488
857	2778	chr2	201576284	202817892	0.0303374	0.276431	0.0405375	0.20745
1271	6914	chr5	99260992	101578579	0.0190195	0.360964	0.047768	0.207134
1562	2120	chr8	41723550	42773510	0.0385999	0.22164	0.0777872	0.207008
1556	3785	chr8	31548360	32975372	0.0142701	0.416051	0.0466975	0.206889
1486	4874	chr7	97099739	98715034	0.0212968	0.340707	0.0447551	0.206867
1504	5249	chr7	126869221	128778000	0.0233777	0.31886	0.0539528	0.206841
862	6856	chr2	209941861	212379238	0.0106567	0.448734	0.0790859	0.206737
873	7778	chr2	229370787	231841635	0.0186969	0.365201	0.0454272	0.206609
1079	4270	chr3	179376062	181510911	0.0227079	0.328628	0.0437883	0.206166
532	4953	chr15	67094767	69017421	0.0214956	0.340729	0.0400886	0.205963
1296	6441	chr5	140645971	142980766	0.0430291	0.208124	0.0637987	0.20584
35	5677	chr1	57021728	58864670	0.0232079	0.325264	0.041712	0.205839
274	6860	chr11	98705232	100417066	0.0351788	0.24762	0.0451022	0.205776
601	3955	chr16	85149133	86155964	0.020069	0.342049	0.0646705	0.205745
27	3959	chr1	44969590	46897698	0.0105181	0.463646	0.0590197	0.205732
817	5693	chr2	133056565	135158382	0.0324798	0.173918	0.285683	0.205613
199	5901	chr10	106695048	108726426	0.0116604	0.453217	0.0463418	0.205502
628	4549	chr17	36809513	38876841	0.0189046	0.363748	0.0430945	0.205309
242	6162	chr11	37117725	39381178	0.0172424	0.381466	0.0430702	0.205307
301	3564	chr11	134205993	134946396	0.0236706	0.319894	0.0447674	0.205174
465	2701	chr14	50508237	51493562	0.0427542	0.215338	0.0424381	0.205113
1253	5743	chr5	65911289	67848407	0.0158774	0.397052	0.0433814	0.205108
635	2126	chr17	49900043	50718362	0.00884682	0.503653	0.0430865	0.2048
1217	4895	chr5	4632694	5972828	0.0133056	0.428495	0.0467258	0.204759
1213	3014	chr5	11882	981019	0.0129343	0.430444	0.0521448	0.204231
1457	3625	chr7	42002632	43158625	0.0208693	0.343744	0.0439312	0.203863
1352	5725	chr6	50386145	52210409	0.0100598	0.479905	0.0452744	0.203744
1141	7501	chr4	74592390	77130320	0.0148922	0.408418	0.0440222	0.203631
1661	3722	chr9	86938196	88108591	0.0152707	0.406967	0.0378917	0.203533
1436	5589	chr7	7809860	9123026	0.0287491	0.276079	0.0620703	0.203506
1442	6268	chr7	15144710	16902018	0.0289982	0.281383	0.0442591	0.203355
1427	2891	chr7	31439	972348	0.0211263	0.334198	0.0583984	0.202721
480	2692	chr14	76444767	77228781	0.0238273	0.318308	0.0428856	0.202537
1645	2898	chr9	33578528	34642024	0.0165834	0.385989	0.0467766	0.202496
1361	6555	chr6	67329679	68849351	0.0110493	0.464409	0.0428236	0.202317
1039	3247	chr3	113947863	115445296	0.0142767	0.414293	0.0470692	0.202249
560	7020	chr16	8338606	9799012	0.0125539	0.439766	0.0446497	0.202088
999	5442	chr3	42541444	45163823	0.0283719	0.279	0.0589024	0.201923
1018	2934	chr3	74322787	75458314	0.0142534	0.414727	0.0465888	0.201798
1526	4232	chr8	146791	1043966	0.015806	0.396063	0.0445993	0.201768
1641	5952	chr9	28811887	30386810	0.0175654	0.377972	0.0400963	0.201622
853	2090	chr2	195861380	196446217	0.0175665	0.371445	0.0527912	0.20136
1066	6054	chr3	157312557	159477493	0.0120759	0.447382	0.0434837	0.201065
525	6244	chr15	55136269	56901569	0.0229103	0.325754	0.0413799	0.201059
1534	7579	chr8	5146927	6142344	0.0180866	0.36414	0.0558548	0.201035
443	3799	chr13	111234046	112246035	0.016295	0.376542	0.0699894	0.201025
965	4064	chr22	46470495	47595783	0.0192222	0.358391	0.0438405	0.200979
53	4948	chr1	88128663	90065471	0.0121114	0.445631	0.0454593	0.200967
341	3627	chr12	65560152	67180979	0.0192794	0.354025	0.0516462	0.200957
946	2177	chr22	17674295	18295575	0.0120058	0.420513	0.0898643	0.200702
1602	9116	chr8	113065572	116094888	0.0116947	0.441291	0.0630489	0.200684
953	4611	chr22	27835627	29650993	0.0115142	0.451506	0.0509287	0.200632
998	4536	chr3	41064528	42538627	0.0093461	0.492118	0.0452997	0.200291
544	5667	chr15	92164844	93780762	0.0230112	0.323198	0.0443057	0.200134
88	3594	chr1	177434054	178944161	0.0164011	0.37283	0.0741231	0.200087
713	3582	chr19	15648715	16373891	0.0196379	0.353178	0.0452102	0.200001
97	6272	chr1	191869281	194106590	0.0288493	0.279261	0.0480312	0.199898
1550	2364	chr8	24677132	25482357	0.0419713	0.216853	0.0397181	0.199823
91	4574	chr1	181144537	182754545	0.0221189	0.327986	0.0501564	0.199812
390	6601	chr13	27284672	29256736	0.014299	0.412339	0.0484631	0.199757
138	6457	chr10	4573286	5983117	0.0217604	0.335906	0.0394665	0.199742
703	3574	chr19	2099551	3015903	0.0204962	0.334796	0.0664501	0.199562
1393	3122	chr6	118964623	119962839	0.0187603	0.364374	0.0398299	0.199356
355	5699	chr12	89682122	92065305	0.0201607	0.343705	0.0536658	0.199098
1542	11070	chr8	13945985	15990691	0.0156264	0.399318	0.0406198	0.199002
1503	884	chr7	126519669	126867905	0.0366469	0.238558	0.0422695	0.198979
345	4774	chr12	70958167	72644845	0.0196393	0.351816	0.0468454	0.198737
81	8497	chr1	162347289	165190876	0.0289046	0.281657	0.0392056	0.198566
100	4578	chr1	197311594	199238445	0.0118047	0.449879	0.0450896	0.198459
877	4012	chr2	236044523	237447899	0.0181323	0.366271	0.0484787	0.198394
1451	8318	chr7	31138096	33554997	0.0122401	0.435203	0.0583819	0.19839
459	4895	chr14	43138538	44542595	0.0294963	0.275972	0.0440132	0.198265
1598	1801	chr8	108648739	109248046	0.0233367	0.31909	0.0455746	0.198131
1477	5848	chr7	79888510	82021397	0.0154153	0.402391	0.0389712	0.197848
790	4231	chr2	80051572	81619924	0.0173816	0.376739	0.0432344	0.197586
1461	8095	chr7	46987086	49211964	0.0316792	0.264161	0.0394227	0.197161
119	4373	chr1	230685826	232089740	0.030643	0.264452	0.0545338	0.196777
319	8196	chr12	25371462	27799154	0.0373095	0.214696	0.102783	0.196698
748	7328	chr2	16354016	18647310	0.0120546	0.437707	0.0580322	0.196665
1116	4599	chr4	30454621	31782754	0.0123841	0.435273	0.0536088	0.196368
392	5789	chr13	30483703	32301126	0.0151946	0.399264	0.0486981	0.196156
14	4619	chr1	21736898	23086441	0.026889	0.291776	0.0445867	0.196131
1236	4089	chr5	35049996	36433052	0.0182695	0.340922	0.0947613	0.195869
1647	5118	chr9	36743759	38641335	0.0166683	0.346792	0.115614	0.195756
1493	5495	chr7	107781293	109647109	0.019921	0.334714	0.0743658	0.195672
807	8652	chr2	118367803	121303240	0.0224744	0.325236	0.0449644	0.195549
185	4213	chr10	84385052	85458234	0.0113556	0.45715	0.0434558	0.195394
810	3226	chr2	124732465	125840449	0.0260713	0.297418	0.0438449	0.195251
1374	3514	chr6	88822616	89971733	0.0130399	0.400115	0.0973374	0.195205
1027	6567	chr3	88299112	94253526	0.0103483	0.450402	0.0810295	0.19516
323	3791	chr12	32165764	33076921	0.0160172	0.392348	0.0415715	0.1949
1548	3358	chr8	21661737	22896124	0.0174742	0.366979	0.0581421	0.194742
256	4327	chr11	69519811	70925893	0.0150984	0.402611	0.0436776	0.19469
1021	6296	chr3	79024541	81427224	0.0360872	0.239289	0.0408635	0.194375
1660	4206	chr9	85440801	86938059	0.0135701	0.418109	0.0518352	0.193477
1237	5895	chr5	36434126	38801839	0.0201411	0.34551	0.0446485	0.193464
1568	3079	chr8	55945581	56955689	0.0321621	0.25387	0.055699	0.193453
1232	6173	chr5	27984513	29714813	0.0281372	0.280757	0.0476116	0.193288
1041	5234	chr3	116801048	118527921	0.0203725	0.344039	0.0425402	0.192991
1323	4414	chr6	202452	1451582	0.0175128	0.375025	0.0391493	0.192509
1387	4357	chr6	108464703	110303618	0.0320102	0.256395	0.0493123	0.192381
180	3715	chr10	73508791	75422314	0.0137202	0.418742	0.0461311	0.19225
1522	4305	chr7	153675417	154964560	0.0168001	0.376524	0.0519807	0.19222
1639	7347	chr9	26111757	28223982	0.0208011	0.335807	0.0504604	0.191846
1238	5037	chr5	38802823	40287588	0.0284522	0.272823	0.0610614	0.191724
995	4511	chr3	36486859	38355917	0.0415431	0.215302	0.0373574	0.19161
175	5358	chr10	65794114	67549435	0.0298111	0.271633	0.0413133	0.191536
1559	2680	chr8	37380139	38938628	0.0158451	0.393387	0.0407994	0.191522
881	2035	chr2	241560708	242149878	0.0378566	0.230311	0.0387188	0.191367
230	5911	chr11	17579783	19569108	0.0238517	0.312748	0.0425683	0.191313
1349	5226	chr6	45406914	47311814	0.0225339	0.32524	0.0386801	0.191116
425	4705	chr13	84134080	85610544	0.0211116	0.337094	0.0404877	0.19111
1207	5171	chr4	182066869	183370863	0.012535	0.440681	0.0371939	0.190996
453	7880	chr14	32383598	34844376	0.0266835	0.291427	0.042227	0.190882
648	6663	chr17	74375743	76262742	0.0171338	0.376832	0.0423896	0.190725
630	3387	chr17	39901356	41770159	0.0263888	0.294291	0.0400076	0.190657
1256	5662	chr5	73760792	75795407	0.019046	0.352906	0.0489584	0.190568
389	4770	chr13	25784829	27284157	0.0370407	0.234067	0.0371252	0.190541
627	4234	chr17	34812075	36808320	0.0146215	0.403894	0.0493572	0.19029
272	3787	chr11	95726469	97056638	0.0161251	0.380923	0.057118	0.190269
311	4319	chr12	10482186	11753217	0.0222677	0.326019	0.0410811	0.190206
1203	6740	chr4	174264446	176569630	0.0263149	0.293157	0.0435205	0.19019
570	3930	chr16	20151123	22446385	0.0236225	0.314658	0.0407923	0.189993
1286	7074	chr5	120452166	122556867	0.0114108	0.453873	0.0442221	0.189623
757	3914	chr2	30464530	31550180	0.0144956	0.407614	0.0449782	0.189536
1428	1668	chr7	972753	1353031	0.0145442	0.409754	0.0398637	0.18948
890	4708	chr20	9731193	11249077	0.0312529	0.263343	0.0373891	0.189434
217	3455	chr10	134495006	135435995	0.015336	0.390068	0.0573496	0.189411
1229	8947	chr5	23494324	26184833	0.0265263	0.289313	0.048389	0.189392
670	3400	chr18	30264698	31777524	0.0180492	0.365345	0.0433789	0.189067
514	5560	chr15	38530777	40383779	0.0201326	0.321159	0.0927551	0.188813
1149	5163	chr4	87534736	89236976	0.0247925	0.3033	0.0442545	0.188699
906	3008	chr20	38437069	39610111	0.0157234	0.384258	0.0587013	0.188685
1013	6468	chr3	66270570	68286463	0.0308724	0.259071	0.0543807	0.188636
985	5379	chr3	22204563	23804744	0.0174851	0.370252	0.0452079	0.188261
84	4951	chr1	169087494	170555736	0.0169308	0.367775	0.0625149	0.188032
1280	4878	chr5	113396285	114829289	0.0440421	0.203899	0.0375572	0.187813
1175	3962	chr4	128996665	130591851	0.0298617	0.271434	0.0353384	0.187703
686	4093	chr18	59020751	60276850	0.0244905	0.305453	0.0432982	0.187654
146	6124	chr10	16551767	18537013	0.015693	0.388492	0.0502742	0.187641
737	6390	chr19	55728651	57521142	0.00819198	0.31998	0.330468	0.187581
1565	9971	chr8	50082470	53301331	0.0147154	0.397971	0.05576	0.187523
728	3206	chr19	40984993	42131442	0.0501579	0.182691	0.0409359	0.187256
1276	4531	chr5	107264669	108633347	0.013545	0.418184	0.0477663	0.187187
660	2613	chr18	11076642	11904799	0.0202186	0.342455	0.0425961	0.187057
1653	1916	chr9	76203946	76971349	0.0119028	0.428332	0.0726619	0.187035
1575	8189	chr8	66489090	69863032	0.0171639	0.368155	0.0553449	0.1869
846	8337	chr2	178553183	181312675	0.0162366	0.387147	0.0388631	0.186548
1633	7728	chr9	16659863	18659794	0.0175589	0.370776	0.0406599	0.186548
1297	5505	chr5	142982126	144943239	0.0332357	0.249728	0.0402596	0.186474
1686	3473	chr9	132165470	133072737	0.0286658	0.274209	0.0462975	0.18642
1573	4839	chr8	63349908	65232744	0.0137447	0.416786	0.0444929	0.186341
198	5334	chr10	104380686	106694980	0.0148834	0.400069	0.0462889	0.185862
224	2345	chr11	8333826	9086714	0.0237112	0.308825	0.0476927	0.185837
371	1518	chr12	115037158	115502718	0.0272796	0.284687	0.041541	0.185492
1282	5687	chr5	115831092	117345933	0.0130427	0.426362	0.0448614	0.185485
442	5487	chr13	109815112	111231864	0.0135498	0.418068	0.0464247	0.185412
1293	4557	chr5	134778347	136374997	0.0240008	0.301102	0.0601201	0.185357
378	5017	chr12	126445781	127872126	0.0294423	0.271144	0.0392841	0.185133
1413	3929	chr6	151912703	153090854	0.0132434	0.421279	0.0483179	0.185021
275	3403	chr11	100419153	101330928	0.0269608	0.286317	0.0420113	0.184918
322	5795	chr12	30512406	32165075	0.0148958	0.397062	0.0507865	0.184902
1324	2837	chr6	1452628	2455853	0.0127155	0.426499	0.0527834	0.184777
1611	6096	chr8	131639978	133350326	0.0194931	0.348248	0.0427438	0.184745
1294	5430	chr5	136376050	139264515	0.0227986	0.317763	0.0426493	0.184682
450	6323	chr14	26136088	28466225	0.0208217	0.338274	0.0360095	0.184618
785	6788	chr2	70756057	73172972	0.0199287	0.341508	0.0473328	0.184182
98	6908	chr1	194108024	196175301	0.0214748	0.328419	0.0439064	0.18403
417	2696	chr13	70724516	71525670	0.0315825	0.258292	0.0377569	0.183949
1140	5850	chr4	72140569	74592161	0.0140396	0.412849	0.0420335	0.183924
1309	3313	chr5	162743908	163771489	0.023925	0.306965	0.0453046	0.18386
1073	3954	chr3	170964909	172295711	0.0189159	0.353411	0.043167	0.183735
1592	7544	chr8	96534917	99398289	0.0303493	0.265305	0.0377168	0.183651
393	3657	chr13	32301861	33776506	0.0307504	0.261953	0.040514	0.183638
984	3108	chr3	21644872	22204135	0.0136788	0.409697	0.0568702	0.183609
963	4734	chr22	43714319	44994468	0.0158999	0.387105	0.0441007	0.183578
1243	5430	chr5	52134622	53702734	0.0260751	0.290643	0.04478	0.183454
51	4907	chr1	84844495	86454503	0.0150427	0.399485	0.0410312	0.183285
65	6441	chr1	106087842	108409080	0.018291	0.359241	0.0439867	0.183049
128	1587	chr1	241582668	242070731	0.020275	0.33699	0.0485973	0.182952
1567	3922	chr8	54418044	55945100	0.031541	0.258331	0.0365174	0.182898
383	3187	chr12	132807034	133839693	0.028089	0.27826	0.0399746	0.182843
989	3323	chr3	27841114	29141911	0.0121017	0.426416	0.0678226	0.18283
1067	5443	chr3	159477998	161524489	0.0116791	0.446442	0.0448944	0.182817
1553	2446	chr8	28163935	29327278	0.0210313	0.331495	0.0446677	0.182817
714	6221	chr19	16374643	18409087	0.0313647	0.258181	0.0395089	0.182702
1163	5286	chr4	113872569	115665320	0.0168884	0.330789	0.132881	0.182628
283	2643	chr11	111115013	112458442	0.0148333	0.397406	0.0495856	0.182555
986	5835	chr3	23805381	25461007	0.0259256	0.291578	0.0437946	0.182547
179	4734	chr10	72228011	73508256	0.0193064	0.342125	0.0573676	0.182453
82	3824	chr1	165191702	166460202	0.0224343	0.318967	0.044146	0.182447
613	4787	chr17	8307864	9964932	0.0222278	0.323605	0.0373939	0.182422
1060	3612	chr3	149043923	150251381	0.0429577	0.204799	0.0384205	0.182311
268	3520	chr11	90966656	92076485	0.0121934	0.432899	0.0536655	0.182254
349	3677	chr12	78570914	80447400	0.0205001	0.335532	0.0458313	0.182105
1410	6633	chr6	146665424	148920091	0.0179904	0.362702	0.0423726	0.18201
710	5513	chr19	11284028	13471119	0.0168121	0.369856	0.0549977	0.181995
364	5066	chr12	104848760	106435173	0.0170677	0.36638	0.0560186	0.181922
952	4017	chr22	26792113	27834539	0.0168734	0.374424	0.0441711	0.181845
1435	4987	chr7	6573917	7808270	0.011888	0.445014	0.04054	0.181519
211	3106	chr10	128001098	129153758	0.0185812	0.356194	0.0420104	0.18144
1056	3612	chr3	143165104	144409973	0.0166965	0.375382	0.0459562	0.181391
1101	5847	chr4	9370690	10699127	0.0226346	0.315605	0.0460893	0.181058
759	8189	chr2	33363777	35344062	0.017556	0.366304	0.0437205	0.18098
310	4636	chr12	9031775	10480872	0.0390895	0.217304	0.0455112	0.180904
1199	6165	chr4	167852917	169676100	0.0139342	0.413429	0.0408917	0.180849
316	9736	chr12	18088443	20863607	0.0232306	0.310881	0.0451098	0.180839
1315	4637	chr5	171074292	172677899	0.0162433	0.38366	0.0396342	0.180818
15	1742	chr1	23090518	23917707	0.0111141	0.449502	0.054242	0.180621
123	5626	chr1	235820459	237555417	0.017763	0.339253	0.0947166	0.180422
1343	5885	chr6	35455842	37572144	0.0286097	0.275034	0.0354973	0.180417
711	2498	chr19	13472019	14483030	0.0195663	0.346586	0.039419	0.180391
44	767	chr1	71373645	71683102	0.0212514	0.327383	0.0465691	0.180372
1450	8704	chr7	28360334	31137003	0.0270836	0.28399	0.0387965	0.180372
295	3277	chr11	126311355	127316138	0.0141367	0.407372	0.0463456	0.180249
494	2223	chr14	95751293	96262184	0.0175633	0.362969	0.0496356	0.180155
1339	4238	chr6	22748670	23936167	0.0163942	0.380398	0.0417222	0.180127
1670	5704	chr9	104624878	105967713	0.0189481	0.352359	0.0402296	0.180103
1038	3143	chr3	112815699	113947571	0.0334278	0.246486	0.0360633	0.180093
1408	7217	chr6	142290338	145319707	0.0147028	0.39771	0.0497786	0.180047
1133	5947	chr4	60741765	62368870	0.010961	0.455788	0.0471316	0.179452
201	6022	chr10	110318382	112559414	0.0132433	0.422199	0.0415795	0.179123
87	6081	chr1	175089768	177433277	0.0251233	0.296362	0.0414431	0.179084
583	5077	chr16	59045772	60745208	0.0138653	0.409652	0.047804	0.178844
471	5516	chr14	57482541	59447831	0.0269186	0.273951	0.0660849	0.178818
1125	4432	chr4	43965710	45188855	0.0135253	0.41538	0.0459092	0.178498
1418	5330	chr6	160581374	162169452	0.0286034	0.272406	0.0395151	0.178419
126	2361	chr1	239925589	240563367	0.0147825	0.394156	0.0530027	0.178406
1204	7731	chr4	176571389	178991713	0.0177018	0.363138	0.0438276	0.178401
430	8123	chr13	93586675	96087296	0.0195763	0.337385	0.0566851	0.178298
1233	6077	chr5	29715011	31388980	0.0125008	0.433649	0.0406281	0.178298
774	5203	chr2	54685226	56202774	0.0346188	0.238074	0.0397667	0.178263
1235	5075	chr5	33500180	35048602	0.0344026	0.221228	0.0958712	0.178209
1214	4898	chr5	982753	2132107	0.0188701	0.351343	0.041707	0.178155
429	1161	chr13	93130278	93585825	0.0146422	0.389074	0.0661529	0.178057
1344	5524	chr6	37574213	39295505	0.0281025	0.264757	0.0687713	0.178008
325	4572	chr12	37856814	39226484	0.0274862	0.278477	0.0423325	0.177977
869	6607	chr2	222523887	224858750	0.0205358	0.333692	0.0435817	0.17792
42	3370	chr1	68478105	69686319	0.0202458	0.337556	0.0410619	0.177819
1117	5119	chr4	31783939	33170267	0.0128569	0.426357	0.0433945	0.177818
721	3127	chr19	29791987	30726401	0.0134766	0.411753	0.0532407	0.177789
1179	5271	chr4	134629540	136566182	0.0281899	0.27432	0.0404147	0.177696
144	6378	chr10	13321600	15026047	0.0198227	0.342997	0.0376192	0.177429
1077	5229	chr3	176320312	178106741	0.0251106	0.295114	0.0420245	0.17727
1160	3343	chr4	107501341	108813811	0.0178464	0.361205	0.0428259	0.177004
1076	3681	chr3	175118111	176318786	0.0240552	0.298265	0.0539981	0.176849
1082	4940	chr3	185068255	186890189	0.0348705	0.233493	0.047507	0.176757
519	4577	chr15	46619856	48135629	0.0230709	0.310859	0.0420808	0.176562
3	6329	chr1	4380973	5913621	0.0192642	0.346343	0.0414278	0.176465
38	4143	chr1	61925076	63454210	0.0202106	0.338812	0.0370486	0.176448
1290	6701	chr5	127346879	129517194	0.0419173	0.204189	0.0430882	0.17644
1305	6493	chr5	156629351	158825490	0.0171012	0.369996	0.0413132	0.176353
1354	7652	chr6	53279178	55467639	0.0185611	0.353089	0.042523	0.176283
215	7925	chr10	132580773	134336131	0.0246115	0.299743	0.0383442	0.176276
468	2930	chr14	53997831	55233418	0.0330763	0.245277	0.0384363	0.17626
704	4086	chr19	3019660	4347573	0.0192585	0.345896	0.0422743	0.176244
838	4650	chr2	165178853	167160029	0.0186371	0.352805	0.0413433	0.176231
495	6388	chr14	96262648	98340428	0.0304591	0.260842	0.0356258	0.176114
1392	3633	chr6	117673296	118962740	0.0316186	0.254234	0.0351861	0.176071
558	4359	chr16	6893676	7526777	0.0389875	0.218509	0.0333594	0.176018
1193	2880	chr4	161062429	161826053	0.0354099	0.231996	0.0424061	0.175931
918	6514	chr20	59562077	61300863	0.0228909	0.312864	0.0396305	0.175767
122	3477	chr1	234600015	235818150	0.0249973	0.29533	0.0411816	0.175703
229	4290	chr11	15743663	17577223	0.0209863	0.326361	0.0473925	0.175568
203	3021	chr10	115328860	116420696	0.0168053	0.362334	0.0633401	0.175552
916	5927	chr20	56447959	58406205	0.0239695	0.301448	0.0455148	0.17547
617	2859	chr17	13180735	13892591	0.0297352	0.265011	0.0350923	0.17544
819	5318	chr2	137042866	138697083	0.0177532	0.361421	0.0424918	0.175419
1369	4842	chr6	80691170	81928531	0.0183186	0.354402	0.0441319	0.17537
1589	6299	chr8	90638201	93554257	0.0249675	0.295937	0.03936	0.175224
467	1644	chr14	53474433	53996341	0.0282829	0.269713	0.0474463	0.175206
308	5159	chr12	6420678	8371320	0.025633	0.28616	0.0511226	0.174757
555	3782	chr16	4001196	5117847	0.0343746	0.234661	0.0478007	0.174743
239	4882	chr11	32277178	33958433	0.0177096	0.358163	0.0494626	0.174669
852	7215	chr2	191973563	195859334	0.0250211	0.293873	0.0426858	0.174659
1381	6964	chr6	97842747	100629461	0.0205785	0.331461	0.0430396	0.174619
795	4627	chr2	95328623	98994973	0.023341	0.307631	0.0414453	0.17461
238	4153	chr11	30141357	32276662	0.0211302	0.3272	0.040534	0.17436
1396	5586	chr6	121907575	123856006	0.0148966	0.386906	0.0595181	0.174157
955	3533	chr22	31439918	32664612	0.0223349	0.316847	0.038951	0.174068
894	5886	chr20	15958926	17487079	0.0199453	0.338746	0.0395347	0.173977
1332	3858	chr6	10540919	11790061	0.0193869	0.339342	0.0507002	0.173901
925	4214	chr21	20962397	22072161	0.0367881	0.225005	0.0395843	0.173693
801	4270	chr2	106210350	107407539	0.0252188	0.291356	0.0436268	0.173603
1621	3996	chr9	1080616	1916209	0.0135778	0.40243	0.0637036	0.173556
1468	1157	chr7	63307623	63640688	0.0139812	0.409517	0.0396345	0.173461
892	4186	chr20	12447777	13689276	0.0141698	0.404181	0.0444998	0.173451
166	5231	chr10	53616977	55102427	0.0297767	0.262897	0.0360602	0.173099
745	7850	chr2	10298766	12418752	0.0172882	0.363972	0.0451323	0.173052
61	3303	chr1	100826703	102040534	0.0163328	0.375314	0.0450466	0.172966
140	6182	chr10	7172423	8773922	0.0316845	0.249894	0.0405742	0.17264
1609	5282	chr8	128659557	130379330	0.0171169	0.365169	0.0462456	0.172629
326	4253	chr12	39227744	40815624	0.0190377	0.345816	0.0424233	0.172615
1142	6053	chr4	77130707	79092614	0.0195537	0.338271	0.0473289	0.172524
1109	6174	chr4	20544557	22318393	0.0190364	0.344926	0.044267	0.172522
1622	5164	chr9	1917513	3189806	0.0218833	0.321272	0.0352991	0.172448
842	5463	chr2	171226245	173135763	0.0236345	0.304423	0.0394138	0.172156
593	5234	chr16	77523952	78455974	0.024394	0.298934	0.037822	0.172099
1103	7241	chr4	12324618	14271762	0.025999	0.286907	0.0372482	0.171941
936	4624	chr21	36524938	37870289	0.0290369	0.265637	0.0391398	0.171884
526	4514	chr15	56901916	58439278	0.0180301	0.353856	0.0471168	0.171693
1327	3876	chr6	4617817	5789206	0.0186255	0.347238	0.0475196	0.171672
1289	4478	chr5	125786600	127343989	0.0188095	0.347798	0.0418408	0.171584
1471	2942	chr7	68234074	69085009	0.0193196	0.34223	0.042222	0.171417
212	7091	chr10	129154745	130842249	0.021379	0.323489	0.039018	0.171258
1080	5126	chr3	181511339	183769189	0.0171986	0.36413	0.0445337	0.171202
747	5838	chr2	14335308	16260745	0.0182134	0.354218	0.0411439	0.171122
958	6248	chr22	35531009	37569661	0.0239222	0.300649	0.0411379	0.171015
2	2786	chr1	3583209	4380629	0.0156601	0.376869	0.0564078	0.171006
460	3854	chr14	44543944	46081072	0.0145366	0.397708	0.044292	0.170939
1263	3440	chr5	85767390	87389608	0.0261604	0.283885	0.04047	0.170927
646	10246	chr17	69387817	72671889	0.02171	0.320202	0.0391223	0.170924
262	2058	chr11	80723712	81266423	0.0162404	0.376594	0.0421746	0.170913
1245	3946	chr5	55417599	56619881	0.0181812	0.354624	0.0405497	0.170768
384	5771	chr13	19022393	20684769	0.017446	0.363074	0.0400765	0.170739
1475	5268	chr7	76458564	78093074	0.0221228	0.313023	0.0471504	0.17061
1508	3733	chr7	134307931	135590675	0.0302907	0.254072	0.0479972	0.170503
655	6519	chr18	1974330	3889053	0.0290259	0.262198	0.0465129	0.17046
22	3118	chr1	37549803	38731439	0.0151171	0.390387	0.0426776	0.170431
772	4225	chr2	52492700	53508118	0.0241545	0.299573	0.0378157	0.17023
115	6738	chr1	222230220	224938379	0.0344208	0.23573	0.0344649	0.170193
809	4809	chr2	123302906	124732010	0.0139188	0.407541	0.0409808	0.169996
419	5303	chr13	73934127	75669519	0.0176922	0.359017	0.0414031	0.169778
1574	2901	chr8	65232933	66488718	0.0189578	0.345137	0.041304	0.169535
1202	3781	chr4	172559687	174263330	0.0187293	0.345672	0.0453582	0.169478
372	5040	chr12	115503493	117086844	0.0258912	0.284633	0.0408895	0.169407
511	3177	chr15	34015459	35082225	0.0174239	0.360628	0.0438762	0.169308
1632	6106	chr9	14838514	16659259	0.0138172	0.407804	0.0424475	0.169298
1674	7324	chr9	110695062	112776273	0.0165529	0.373142	0.0387528	0.169045
1334	4194	chr6	13209822	14802687	0.022276	0.313261	0.0405925	0.16897
474	3534	chr14	63790015	65218457	0.0310804	0.250955	0.0405265	0.168951
347	7420	chr12	73818454	76507986	0.0377506	0.218664	0.035923	0.168729
996	5593	chr3	38356116	40220706	0.0235777	0.301837	0.0409949	0.168586
1386	2474	chr6	107450342	108462644	0.0134035	0.414162	0.0410944	0.168495
513	3121	chr15	37458195	38529259	0.0182903	0.351655	0.0410727	0.168462
357	5640	chr12	94515804	96019593	0.0354542	0.227592	0.040824	0.168438
1375	4879	chr6	89973052	91842836	0.0249681	0.29102	0.0402889	0.168384
85	6950	chr1	170557971	173097435	0.0192893	0.342646	0.037057	0.16824
83	8199	chr1	166460696	169086258	0.020522	0.32698	0.044767	0.168167
1481	9023	chr7	87825689	90661545	0.0160685	0.377732	0.0404092	0.168152
320	5985	chr12	27799861	29651051	0.0178332	0.352873	0.048799	0.168077
1058	3787	chr3	145664619	146726278	0.0177616	0.354495	0.0467963	0.167899
619	3429	chr17	15020965	16411387	0.018771	0.342392	0.0492977	0.167874
1646	4711	chr9	34642653	36743104	0.0144902	0.398486	0.0402143	0.16783
687	4300	chr18	60277715	61816489	0.0232772	0.30263	0.043648	0.167665
1089	3298	chr3	195971408	197075817	0.0165854	0.37077	0.0409906	0.167646
73	3934	chr1	145092966	147851426	0.0176649	0.350998	0.0562172	0.167553
1044	4061	chr3	121975224	123516240	0.0242773	0.296081	0.0390602	0.167287
237	4249	chr11	28481593	30141117	0.015125	0.386735	0.0456612	0.167245
191	5788	chr10	93338383	95395364	0.0232867	0.302079	0.043917	0.167157
288	3646	chr11	117747110	119215256	0.029734	0.258152	0.0389702	0.167059
18	5692	chr1	27403024	30160934	0.034042	0.235173	0.0348654	0.166612
193	4932	chr10	96222131	97820339	0.0174928	0.359227	0.0409265	0.166414
1121	6224	chr4	37255211	38906951	0.0289351	0.255752	0.0590086	0.166371
470	4237	chr14	56217626	57480921	0.0232227	0.301808	0.0443703	0.166255
47	8471	chr1	76729016	79660928	0.0220516	0.313216	0.0406684	0.166167
398	6572	chr13	38878163	41068593	0.0234531	0.299634	0.0448245	0.166132
332	5738	chr12	49001866	51775276	0.0280631	0.265517	0.0460541	0.166037
1262	7218	chr5	83974068	85767043	0.0142574	0.394146	0.0526114	0.165934
184	6285	chr10	82414719	84383277	0.0187334	0.345333	0.0404888	0.165908
176	8235	chr10	67550128	69900091	0.0266055	0.278165	0.0379065	0.1659
261	7161	chr11	78355058	80722309	0.0195074	0.336831	0.0412557	0.165772
566	2787	chr16	14464421	16153189	0.0232937	0.300936	0.0442196	0.165735
1654	6126	chr9	76974920	78900161	0.01904	0.34211	0.0401124	0.165697
145	4871	chr10	15026600	16550131	0.0271913	0.273612	0.0387827	0.165631
939	3460	chr21	40484010	41388360	0.031249	0.249104	0.036173	0.165544
386	5335	chr13	22243370	23594054	0.0389403	0.211761	0.034948	0.165498
1049	4463	chr3	130244735	131833006	0.0184923	0.345825	0.0441705	0.165253
1025	5403	chr3	85582231	87408634	0.0209513	0.323963	0.0373417	0.165225
506	3800	chr15	27298112	29338326	0.0240808	0.296247	0.0388592	0.16522
334	4201	chr12	53039757	54777633	0.029185	0.259244	0.0418013	0.165149
983	6168	chr3	20091348	21642829	0.0160098	0.376205	0.0405923	0.16494
241	4873	chr11	35503631	37116801	0.0343582	0.231709	0.0372398	0.164904
804	6138	chr2	110817833	113921369	0.0250298	0.288352	0.039566	0.164893
1576	2967	chr8	69863057	70867551	0.0271708	0.274379	0.035407	0.164808
947	4745	chr22	18296238	19912015	0.0226857	0.307479	0.0383366	0.164548
62	3004	chr1	102041140	102898387	0.0269211	0.275151	0.0373815	0.164457
793	2179	chr2	88173246	89153445	0.0370512	0.219191	0.0354414	0.164446
825	1668	chr2	146446673	147275935	0.0127205	0.422955	0.0394046	0.164276
871	6267	chr2	225840004	228119461	0.0233492	0.300207	0.0416399	0.164011
756	3741	chr2	29217896	30462979	0.026572	0.275538	0.0421595	0.163999
402	2487	chr13	46496093	47430602	0.0198649	0.333555	0.0373289	0.16384
139	4828	chr10	5983762	7170580	0.0232206	0.301462	0.0402525	0.163522
1520	3810	chr7	150713636	152249045	0.0227908	0.303174	0.0450862	0.16351
1247	4181	chr5	57340105	58523945	0.0204598	0.320291	0.0541854	0.163427
1185	5900	chr4	146179152	148520832	0.0247621	0.289186	0.03946	0.163172
640	2201	chr17	57487538	59308785	0.0205562	0.3208	0.0502884	0.163071
1492	5541	chr7	105683448	107780130	0.0283094	0.264889	0.0369282	0.16295
1200	2557	chr4	169677032	170774448	0.0210971	0.320616	0.0380245	0.16287
1580	3235	chr8	75445064	76455431	0.0166483	0.36676	0.0405469	0.162703
717	7265	chr19	20905979	22731058	0.0203388	0.327436	0.0384549	0.162608
110	4763	chr1	214578544	216242019	0.0203775	0.278306	0.154775	0.162599
576	2049	chr16	31384554	35285404	0.0240203	0.289623	0.0525448	0.162522
1692	1866	chr9	138947167	139500115	0.0223684	0.307082	0.0411642	0.161741
340	3579	chr12	64032461	65559282	0.0251816	0.281123	0.0495585	0.161564
427	6110	chr13	88560967	90520478	0.0180869	0.34633	0.046677	0.161403
1499	2483	chr7	121045761	121928321	0.023824	0.295339	0.0390777	0.161278
719	7274	chr19	23467746	28556910	0.021786	0.312434	0.0393407	0.161151
788	4436	chr2	76914899	78078781	0.0171107	0.360265	0.0398523	0.160982
225	5692	chr11	9087533	10950252	0.0205866	0.321253	0.0444805	0.160892
1313	3317	chr5	168525867	169505282	0.0259122	0.280341	0.035442	0.160838
1266	3058	chr5	90423162	91840153	0.0151379	0.378939	0.052221	0.160778
1422	5293	chr6	165586864	167023415	0.0229319	0.30109	0.0420432	0.160721
972	6417	chr3	4431647	6082552	0.0245686	0.287284	0.0436484	0.160708
196	5618	chr10	100668400	102948934	0.0237635	0.291946	0.0479123	0.160628
1658	6303	chr9	82591127	84210665	0.0157554	0.374259	0.0449122	0.160582
1464	4783	chr7	53176807	54222267	0.0355668	0.222357	0.0388509	0.160513
666	5071	chr18	24026191	25927112	0.020021	0.326611	0.043839	0.16036
318	4947	chr12	23821568	25370426	0.0239748	0.28965	0.048995	0.16034
1490	3738	chr7	103198251	104159024	0.0151792	0.384406	0.0392349	0.160339
531	5282	chr15	65104668	67094138	0.020597	0.321141	0.0434298	0.160295
1173	2110	chr4	127275997	127829895	0.0389464	0.208379	0.0345498	0.160179
975	2959	chr3	8648561	9541905	0.0196758	0.331072	0.0410238	0.160099
937	2662	chr21	37871886	38711202	0.0230525	0.30161	0.0367914	0.160029
1224	5665	chr5	14759221	16963151	0.0287388	0.259302	0.0388878	0.159988
67	3893	chr1	110304777	111741322	0.0262073	0.274579	0.0435606	0.159863
428	8114	chr13	90521636	93129399	0.022077	0.307309	0.0432369	0.159859
1543	5808	chr8	15991660	17387624	0.0192154	0.338019	0.0352841	0.159833
216	481	chr10	134336998	134494451	0.0319581	0.239393	0.0424986	0.159751
365	1358	chr12	106436777	106958594	0.0186011	0.339593	0.0466479	0.159689
37	4908	chr1	59891260	61920769	0.0305951	0.248604	0.0364269	0.15968
587	5758	chr16	65938609	68840588	0.0268838	0.27102	0.0393597	0.159479
828	2265	chr2	151732265	152485754	0.0127084	0.420047	0.0391233	0.159474
867	4168	chr2	218396070	220453909	0.0156011	0.376029	0.0435969	0.159405
1338	3791	chr6	21684733	22748186	0.0226405	0.304908	0.035955	0.159366
259	5972	chr11	74412874	76794752	0.0213069	0.314775	0.0406269	0.159188
1331	4901	chr6	9020424	10539977	0.0316801	0.242749	0.0340539	0.159111
1669	7900	chr9	101593146	104624140	0.0250063	0.284754	0.0380102	0.159054
1634	6112	chr9	18661683	20455527	0.0234832	0.295738	0.0406863	0.159025
528	4507	chr15	59694505	61265371	0.020103	0.327264	0.0377445	0.15894
676	8076	chr18	39892963	42921504	0.0195205	0.332931	0.0380051	0.158852
979	4171	chr3	14817654	16281960	0.0221067	0.308293	0.037991	0.158762
1112	4071	chr4	25609322	27343701	0.0302763	0.250566	0.0339551	0.158718
683	4434	chr18	55215205	56529508	0.0186078	0.339497	0.044392	0.158503
397	4580	chr13	37498659	38877678	0.0264487	0.273338	0.0393036	0.1585
546	3589	chr15	94924514	96140573	0.0171516	0.351649	0.0535243	0.158447
1308	3397	chr5	161483723	162742821	0.0254811	0.280695	0.038153	0.158432
5	5478	chr1	7247335	9365093	0.0249158	0.284472	0.0388197	0.158168
695	3456	chr18	71038474	71971309	0.0202407	0.323561	0.0417361	0.158039
449	4409	chr14	24905123	26135270	0.0318667	0.240445	0.0354051	0.157955
405	3910	chr13	51591805	53338467	0.0367898	0.216004	0.034697	0.157798
1404	2362	chr6	136224420	137613056	0.029272	0.255553	0.0351378	0.157736
329	5141	chr12	43985205	46022118	0.02829	0.259427	0.0415689	0.15753
17	3308	chr1	25519669	27401752	0.0196627	0.328749	0.0417281	0.157328
638	4491	chr17	53600037	55356940	0.0293471	0.253312	0.0391847	0.157173
887	5224	chr20	5478242	7080857	0.0203811	0.322853	0.0378841	0.156892
923	4319	chr21	18054189	19479731	0.0230197	0.293938	0.0511075	0.156876
1596	6509	chr8	104988784	107410067	0.018731	0.26827	0.203379	0.156791
806	4834	chr2	116772878	118367108	0.0184232	0.342535	0.0386547	0.156656
1485	2650	chr7	96073508	97098946	0.022787	0.301095	0.0371063	0.156656
849	2902	chr2	184357714	185279829	0.0178332	0.348002	0.0411703	0.15664
1438	5478	chr7	9987850	11298209	0.0245857	0.285024	0.0406266	0.156483
1409	3247	chr6	145320247	146665310	0.0243504	0.287112	0.0397063	0.156358
1054	3604	chr3	139954597	141338641	0.0343071	0.226484	0.0353504	0.1563
622	5871	chr17	21291738	27334192	0.0333189	0.231527	0.0348373	0.156165
1180	6643	chr4	136566481	138540874	0.0247919	0.283883	0.0384118	0.156031
1601	2500	chr8	111850847	113063291	0.0137537	0.399695	0.0424252	0.155976
696	4621	chr18	71971462	73526880	0.0171077	0.355843	0.0410736	0.155926
1227	5685	chr5	19918245	22150874	0.0153223	0.375748	0.0462665	0.155913
508	2487	chr15	30165568	31591177	0.023564	0.294566	0.0355801	0.155878
247	6734	chr11	49866050	51591351	0.0320597	0.236101	0.0409965	0.155854
1590	3056	chr8	93555421	95005265	0.030654	0.244953	0.0376468	0.155743
484	4195	chr14	81579714	83136885	0.0198787	0.325782	0.0404907	0.155698
219	8868	chr11	1213804	3663011	0.0261042	0.274302	0.0371471	0.155644
1006	3309	chr3	55349432	56433449	0.0245219	0.285363	0.0388704	0.155456
57	4566	chr1	94506191	96150397	0.0201222	0.323711	0.0389257	0.155334
559	4909	chr16	7529955	8338143	0.0245065	0.285301	0.0384778	0.155071
970	7655	chr3	1441779	2991923	0.0221702	0.302154	0.0446135	0.155008
164	4447	chr10	49363009	50840914	0.0237228	0.291008	0.0394188	0.154882
1431	7839	chr7	2772261	4573169	0.02324	0.294863	0.0394938	0.154822
152	8427	chr10	26889823	29322921	0.0219088	0.306868	0.0380105	0.154813
1	5120	chr1	1894284	3581961	0.0169391	0.356179	0.0426454	0.154731
1078	3313	chr3	178107880	179374335	0.0185303	0.338041	0.0426214	0.154628
1215	5765	chr5	2133229	3361715	0.0262403	0.272236	0.0374303	0.154381
621	3955	chr17	18856320	21290110	0.0253832	0.277203	0.0409934	0.154369
1529	2746	chr8	2042954	2573174	0.0257064	0.273989	0.0433736	0.154331
974	5995	chr3	7083692	8648496	0.0234859	0.292295	0.0398913	0.154324
1627	6015	chr9	7154923	8456247	0.0219161	0.30609	0.0387056	0.154263
1138	7869	chr4	68854765	71049038	0.0296155	0.249086	0.0402556	0.154262
1412	6393	chr6	150254804	151912653	0.0250938	0.280479	0.0372245	0.154111
189	3311	chr10	91013865	92004794	0.0292637	0.252133	0.0370657	0.154072
1615	5738	chr8	137524773	139253805	0.0255529	0.263999	0.073979	0.153985
1005	3939	chr3	54083067	55348750	0.0211994	0.309284	0.0463913	0.153905
822	3162	chr2	141806410	142518164	0.0131971	0.408129	0.0391276	0.153781
1545	7823	chr8	17836399	19492767	0.0253328	0.277435	0.0398826	0.153731
934	2019	chr21	34377485	35224134	0.0220442	0.303387	0.0416119	0.153648
370	3851	chr12	113988374	115034750	0.0228447	0.295975	0.0428132	0.153638
1414	6729	chr6	153094557	154974092	0.0286916	0.254735	0.0386578	0.153536
200	5753	chr10	108727980	110316481	0.017018	0.354842	0.0407707	0.153215
586	6682	chr16	63692004	65937980	0.0223091	0.301708	0.0388263	0.153209
1676	2313	chr9	114831393	115691913	0.0300621	0.247649	0.0333821	0.152999
658	4502	chr18	7094612	8498109	0.0273234	0.26398	0.0364091	0.152997
373	2983	chr12	117088975	118135273	0.0284698	0.257134	0.034147	0.152895
79	6278	chr1	158028847	159912346	0.0233412	0.292141	0.0400093	0.152744
904	3764	chr20	34961245	36907655	0.0220511	0.300606	0.0466136	0.152738
993	5513	chr3	33255592	35282759	0.0291018	0.252389	0.035829	0.152646
1463	6924	chr7	51676796	53175400	0.0280196	0.259188	0.035349	0.15236
896	5420	chr20	18972387	20959637	0.0205754	0.313887	0.0461897	0.152322
933	4957	chr21	32669433	34376145	0.0258388	0.273661	0.0366533	0.152247
1677	4046	chr9	115694221	117019167	0.0263755	0.269913	0.0363463	0.152221
161	5002	chr10	42374085	43894339	0.0374397	0.209179	0.0337732	0.151978
43	4345	chr1	69687616	71372061	0.0181919	0.340543	0.0401594	0.151914
928	6680	chr21	24696231	26468200	0.025439	0.276228	0.0367251	0.151852
448	5079	chr14	23018665	24904602	0.026647	0.266715	0.0390856	0.151786
1558	2999	chr8	35319481	37378051	0.028495	0.254589	0.0383964	0.151647
1530	6053	chr8	2573751	3392354	0.0213818	0.30933	0.0369871	0.151551
1191	3753	chr4	157485890	158741699	0.0288756	0.251928	0.0387153	0.151459
573	5111	chr16	25986862	27445360	0.020008	0.321979	0.0377984	0.151349
1564	5638	chr8	46856580	50081429	0.0246857	0.280973	0.0378346	0.151202
186	8599	chr10	85459984	87936157	0.0206154	0.316545	0.0359738	0.151099
1605	9720	chr8	121201700	124858301	0.0243773	0.280837	0.0445632	0.151096
1456	4731	chr7	39863558	42001171	0.0203207	0.318597	0.03793	0.151058
39	4712	chr1	63455313	65039874	0.028507	0.253935	0.038504	0.151002
1385	4605	chr6	106057283	107449641	0.0219932	0.302549	0.0389224	0.150936
893	6879	chr20	13689864	15958081	0.0205557	0.31164	0.0493452	0.150928
927	4131	chr21	23363841	24695869	0.0224951	0.299587	0.0350763	0.150898
1188	4780	chr4	152782184	154476924	0.0271103	0.261672	0.0421605	0.150759
599	5500	chr16	83478031	84445344	0.0207847	0.312839	0.040516	0.150755
1119	3703	chr4	35152505	36019709	0.0153751	0.373586	0.0403635	0.150611
132	5664	chr1	247344750	249229734	0.0311343	0.238477	0.0364119	0.150485
1231	3048	chr5	26857604	27984258	0.0161847	0.363343	0.0395176	0.150448
950	3843	chr22	23712647	24983264	0.0252554	0.275653	0.0388654	0.150406
1474	5333	chr7	73334987	76457927	0.0248698	0.279138	0.0369247	0.150307
882	2228	chr2	242150091	243041411	0.0243172	0.283944	0.0354663	0.150281
1655	2007	chr9	78900183	79470845	0.0167055	0.357166	0.0385641	0.15025
618	4471	chr17	13894637	15018635	0.0260985	0.269299	0.0389972	0.150207
880	6300	chr2	239952643	241559339	0.023981	0.283078	0.0448782	0.150195
1439	6360	chr7	11299552	12634478	0.0108777	0.00529504	0.829532	0.150086
109	4781	chr1	212842330	214577283	0.0218698	0.303463	0.0372465	0.149974
766	7296	chr2	44313803	46482254	0.0242847	0.28352	0.0361122	0.149816
1505	4193	chr7	128778386	130422190	0.0242971	0.282894	0.0374623	0.149744
990	5997	chr3	29142704	30717661	0.0294985	0.246533	0.0388124	0.149571
1057	4436	chr3	144410842	145664135	0.019523	0.325128	0.0380442	0.149438
346	3302	chr12	72645075	73818346	0.0270435	0.262838	0.0365072	0.149324
432	3535	chr13	97519306	98938021	0.0203901	0.315698	0.0396907	0.149283
535	3297	chr15	71922649	73628224	0.0210233	0.310889	0.0364394	0.149223
248	1459	chr11	54696361	55081930	0.0237494	0.28346	0.046895	0.149198
339	9109	chr12	61124744	64032051	0.0217483	0.303758	0.0370499	0.148992
281	2990	chr11	108437037	109865644	0.0186646	0.334248	0.0369183	0.148991
1597	3638	chr8	107411063	108647971	0.0202195	0.318354	0.0361296	0.148794
406	3737	chr13	53339622	54682226	0.0194634	0.323311	0.042441	0.148708
1196	5154	chr4	164478234	165823437	0.0295965	0.245565	0.0376825	0.148669
1222	6271	chr5	11173283	13464505	0.02256	0.292653	0.0467458	0.148584
1588	4482	chr8	89086539	90637819	0.017437	0.347401	0.0371626	0.148417
1017	5195	chr3	72529961	74320650	0.0198164	0.321131	0.0381145	0.148317
1059	6536	chr3	146726629	149043131	0.0289099	0.248502	0.0400551	0.148069
626	4229	chr17	32912798	34467214	0.0275851	0.257298	0.038508	0.147851
1512	1134	chr7	139933177	140234597	0.0201624	0.317482	0.0377776	0.1478
924	5430	chr21	19480435	20961972	0.0195554	0.323623	0.0372461	0.14775
1620	4535	chr9	40997	1078053	0.0347252	0.218195	0.0340805	0.147616
614	3424	chr17	9967513	11100665	0.0196642	0.322929	0.0358237	0.147549
399	5253	chr13	41069662	43100125	0.0228408	0.292973	0.0369472	0.147502
1099	2827	chr4	7540096	8149470	0.0271419	0.261532	0.0337638	0.147497
1165	4142	chr4	117277155	118479521	0.0146153	0.382595	0.0370837	0.147159
956	6439	chr22	32665507	34494428	0.0224123	0.296149	0.0371922	0.147058
579	3688	chr16	52036960	53380729	0.0218238	0.299339	0.0420873	0.14688
1525	5532	chr7	157634922	159128550	0.0218063	0.301834	0.0355397	0.146743
1659	2442	chr9	84211530	85440281	0.0201238	0.31748	0.036135	0.146727
11	4567	chr1	17003989	18661583	0.0307725	0.237517	0.036121	0.146666
1197	4019	chr4	165823448	167018571	0.028503	0.251182	0.0357354	0.146578
1150	2675	chr4	89238776	90231536	0.0251954	0.273432	0.0369426	0.146494
1088	3844	chr3	194786674	195971019	0.0249031	0.275577	0.0369393	0.146458
543	5179	chr15	90475963	92164207	0.0253136	0.271244	0.0400871	0.146263
1367	5287	chr6	77415155	78957547	0.0180927	0.337324	0.0385057	0.14618
483	4115	chr14	80187048	81579335	0.0180763	0.336723	0.0400084	0.146002
1178	5639	chr4	132954033	134627285	0.0234282	0.284001	0.0442165	0.14585
1096	3664	chr4	4684116	5500907	0.0250321	0.272837	0.0402428	0.145739
835	3321	chr2	161770428	163502770	0.0259618	0.263934	0.0461442	0.145577
1511	2748	chr7	138746752	139932428	0.0277867	0.254432	0.0372832	0.145552
125	4531	chr1	238569035	239925001	0.0291512	0.246462	0.0351141	0.145551
1148	1732	chr4	86930609	87534053	0.031644	0.200922	0.141883	0.145493
782	2880	chr2	67227143	68009817	0.017863	0.336521	0.0445907	0.145252
1453	4229	chr7	36213538	37554798	0.021904	0.298455	0.0383316	0.145121
114	1023	chr1	221859456	222229420	0.0177603	0.339726	0.0397008	0.145091
951	5340	chr22	24986145	26791431	0.0241105	0.281208	0.0348054	0.145078
108	6890	chr1	210789808	212841934	0.0272255	0.258047	0.0360338	0.145014
791	10434	chr2	81620841	85140148	0.0184526	0.332529	0.0374793	0.144839
693	3868	chr18	68621179	69620883	0.0196544	0.318958	0.0397421	0.144805
1582	7302	chr8	79132861	81956197	0.0199843	0.316395	0.0376603	0.144742
1268	5004	chr5	93810208	95962896	0.0214128	0.303263	0.0362496	0.144684
1209	7208	chr4	184929455	186908591	0.029063	0.246533	0.0340688	0.144638
962	3597	chr22	42691238	43713668	0.0199967	0.316316	0.036854	0.144418
1523	4337	chr7	154965022	156065179	0.0237206	0.281211	0.0418856	0.14441
394	3434	chr13	33777135	35025074	0.021057	0.305081	0.0391848	0.144283
408	3744	chr13	55817131	57553346	0.0311355	0.233236	0.0368104	0.144222
1581	8288	chr8	76456641	79132323	0.0216517	0.299932	0.0381179	0.144203
833	3301	chr2	158533555	159575554	0.0189408	0.326294	0.0383893	0.144145
131	7375	chr1	245507724	247344204	0.0257888	0.267427	0.0352878	0.144033
968	4937	chr22	49825733	51229805	0.0226241	0.287205	0.0491818	0.144004
1325	4013	chr6	2459105	3573229	0.0215694	0.299808	0.0398664	0.14395
1531	3664	chr8	3393402	3782758	0.0235309	0.28612	0.0311285	0.143911
1030	4059	chr3	98215950	99373021	0.0230488	0.288654	0.0350787	0.14388
1086	5528	chr3	192344084	194058928	0.0191232	0.323028	0.0409981	0.143862
941	5352	chr21	43321528	44505979	0.0236966	0.283241	0.0348234	0.143686
350	2764	chr12	80450097	81467444	0.0171795	0.346252	0.0367194	0.14359
162	3451	chr10	43895101	44729958	0.0253756	0.269966	0.0354948	0.143558
1174	2208	chr4	127830887	128996298	0.0239428	0.281209	0.034407	0.143411
232	4260	chr11	21017138	22373951	0.0272647	0.253936	0.0434953	0.143354
1458	4295	chr7	43159821	44763296	0.0220278	0.296393	0.0364208	0.143297
1557	6650	chr8	32977757	35313077	0.0251806	0.271938	0.0328108	0.14316
1139	3510	chr4	71049152	72140399	0.0154117	0.366246	0.0408987	0.143146
70	2695	chr1	114875401	115880132	0.0427499	0.182202	0.0324178	0.14308
1183	6328	chr4	141084662	143441052	0.0240383	0.279888	0.0348723	0.14303
273	6365	chr11	97058870	98704692	0.0220778	0.294362	0.0399208	0.142991
1100	2261	chr4	8152235	9157388	0.0160309	0.35921	0.0380577	0.142889
1415	5625	chr6	154974120	156761338	0.0180545	0.333497	0.0412056	0.142805
1347	4005	chr6	42038767	43753325	0.0185481	0.329008	0.0384395	0.142581
1090	2314	chr3	197076962	197850546	0.0258047	0.265216	0.0370587	0.142308
1419	2619	chr6	162169823	162929854	0.0292173	0.244281	0.031778	0.142295
653	3297	chr18	33161	910635	0.0276112	0.252851	0.0365327	0.142181
1578	4961	chr8	72289731	73816178	0.0262152	0.262741	0.0351881	0.142161
960	2731	chr22	39314195	40545595	0.0308959	0.233337	0.0350858	0.142153
426	9460	chr13	85611277	88558039	0.0166141	0.35189	0.0361072	0.142076
971	6156	chr3	2992328	4431515	0.0184976	0.32905	0.0380221	0.141887
312	2918	chr12	11754846	12733105	0.0274282	0.254827	0.033155	0.141835
561	2674	chr16	9799495	10425427	0.019466	0.318805	0.0378423	0.141764
1667	6091	chr9	96672328	98921816	0.0182357	0.3317	0.0378796	0.141587
1152	7095	chr4	91561638	94232270	0.0211982	0.301511	0.0383517	0.141554
596	6697	chr16	80297861	81772095	0.0226302	0.290206	0.0345088	0.141547
1129	4320	chr4	53877433	55428220	0.019125	0.32163	0.0388545	0.141472
1400	4031	chr6	129861031	130934771	0.019574	0.317451	0.0376963	0.141465
486	4681	chr14	84242268	85746316	0.0237834	0.27998	0.0355615	0.141196
342	2231	chr12	67182264	67909566	0.0215973	0.298505	0.0354476	0.141031
911	6692	chr20	44840185	47199240	0.0194519	0.314163	0.0479043	0.14097
1201	6463	chr4	170776510	172558507	0.0188612	0.325085	0.0358471	0.140925
503	2830	chr15	22749649	24194457	0.0311568	0.230027	0.037715	0.140895
1345	3241	chr6	39295686	40344526	0.0318974	0.226621	0.0353026	0.140825
94	7118	chr1	186810279	188759514	0.0177693	0.336157	0.0379317	0.140795
1274	2546	chr5	104855126	105892089	0.0239873	0.278268	0.0344866	0.140673
64	7067	chr1	103916755	106087291	0.0279235	0.248878	0.0382652	0.140652
781	3775	chr2	65934266	67224874	0.0255458	0.266521	0.0339816	0.14061
859	2346	chr2	205799241	206735520	0.0231233	0.28475	0.0340283	0.139946
891	3705	chr20	11250722	12447073	0.0219994	0.291159	0.042463	0.139822
1000	4971	chr3	45166223	46657428	0.0193341	0.318986	0.0356897	0.1397
482	3992	chr14	78561945	80185987	0.0203122	0.309414	0.0348082	0.139611
585	3797	chr16	62229849	63691132	0.0188424	0.324028	0.0358174	0.139606
1051	5955	chr3	133252743	135454986	0.0186068	0.325683	0.0378231	0.139554
957	4320	chr22	34495223	35530483	0.0245564	0.271388	0.0384872	0.139548
1055	5148	chr3	141339446	143163868	0.0247726	0.271281	0.0336033	0.139436
656	6602	chr18	3892429	5834154	0.0282323	0.247	0.0332824	0.139052
563	4059	chr16	11520361	12613039	0.019536	0.31465	0.0394603	0.138896
1159	5545	chr4	105305873	107501140	0.0248268	0.268185	0.0400084	0.138875
1466	5373	chr7	55691748	57382003	0.0347143	0.210544	0.0357806	0.138761
582	5009	chr16	57664330	59045198	0.0195573	0.313808	0.0404462	0.138663
1008	7213	chr3	58157519	60272829	0.0270592	0.254138	0.0335911	0.138585
317	8903	chr12	20864133	23820527	0.0210649	0.300408	0.0368787	0.138567
420	5646	chr13	75670193	77410538	0.0211985	0.299142	0.0363392	0.138323
845	3342	chr2	177363636	178552788	0.0268485	0.253438	0.0394824	0.138282
1260	3750	chr5	80481996	82025104	0.0215859	0.292225	0.0453638	0.13823
135	3288	chr10	1524409	2254267	0.0223695	0.289561	0.0336199	0.138192
1126	5207	chr4	45189157	47411725	0.00877889	0.128522	0.634963	0.138078
567	3293	chr16	16154423	17644424	0.0274017	0.249908	0.0383458	0.138063
163	5822	chr10	44730165	48704834	0.025061	0.267388	0.0343863	0.137906
1544	2700	chr8	17388998	17836215	0.0273735	0.250891	0.0353541	0.137904
477	8789	chr14	67992317	71131827	0.0215751	0.295165	0.0366323	0.137898
418	7208	chr13	71526936	73933743	0.0194078	0.316199	0.0361371	0.137846
1284	3671	chr5	118608839	119668226	0.021332	0.296631	0.0380883	0.137659
1371	5075	chr6	83128625	85209078	0.0249101	0.26833	0.0340141	0.13758
117	6533	chr1	226810860	229155711	0.0287295	0.24117	0.0377527	0.137575
742	4150	chr2	5708764	6835876	0.021577	0.295212	0.035597	0.137557
354	9615	chr12	85990477	89680654	0.0233179	0.280589	0.0342665	0.137452
883	2156	chr20	61098	696481	0.0295653	0.237056	0.0341629	0.137371
441	2578	chr13	109122466	109814635	0.0210055	0.299423	0.0379508	0.137365
949	4961	chr22	22357325	23712520	0.0219597	0.291226	0.0364647	0.137306
1549	6004	chr8	22898435	24673972	0.0237172	0.275858	0.0375334	0.137056
1514	3449	chr7	141228027	142655717	0.0229042	0.284024	0.0331644	0.137039
768	2894	chr2	47318865	48212917	0.0256624	0.262399	0.0336645	0.137024
1040	3937	chr3	115447080	116799962	0.0174186	0.33581	0.0395221	0.137008
581	5606	chr16	55904527	57664233	0.0229803	0.282538	0.0351559	0.136903
9	4778	chr1	12779560	14890459	0.0275851	0.248096	0.0361166	0.136684
157	3778	chr10	33708671	35109177	0.0212905	0.297535	0.0338908	0.136639
1473	2287	chr7	71874997	73333954	0.0246153	0.270052	0.0320615	0.136345
899	5167	chr20	23294041	24717688	0.0274962	0.249124	0.0333029	0.136241
1397	4385	chr6	123856181	125424132	0.02018	0.306343	0.0374173	0.136236
1623	4616	chr9	3190407	4495254	0.0224472	0.285366	0.037947	0.136201
188	4755	chr10	89132329	91012336	0.0278557	0.246119	0.0350872	0.136109
351	5632	chr12	81467827	83501006	0.0230786	0.28104	0.0346276	0.136031
111	7728	chr1	216243848	218705087	0.0223265	0.285632	0.0393783	0.135956
606	4452	chr17	828	1171736	0.0253713	0.263391	0.0338415	0.135947
637	4931	chr17	51826118	53599299	0.0247441	0.266955	0.0367562	0.135816
604	6387	chr16	87647436	89040532	0.0240323	0.268015	0.0494363	0.135703
1593	3999	chr8	99401982	101620171	0.0251942	0.263375	0.0369767	0.135645
609	3084	chr17	3703782	4695740	0.0268819	0.25254	0.033589	0.135607
1566	3636	chr8	53303885	54417732	0.0178431	0.331147	0.0352686	0.135524
26	2510	chr1	43759733	44968965	0.026087	0.257764	0.0338577	0.135419
1176	2010	chr4	130591885	131283367	0.0187877	0.318665	0.0401389	0.135351
413	8313	chr13	61591949	63971167	0.0246217	0.267195	0.0373839	0.135347
1265	3184	chr5	88891940	90421627	0.025098	0.263576	0.037511	0.135293
403	6133	chr13	47431108	49383761	0.0236412	0.275604	0.0347847	0.135233
1230	2372	chr5	26185302	26857528	0.0280044	0.244917	0.0332818	0.13523
1128	4583	chr4	48123600	53876517	0.029733	0.234472	0.0326609	0.135218
1637	4298	chr9	24158518	25328837	0.0233208	0.278598	0.0335475	0.135199
1310	5110	chr5	163771940	165641575	0.019814	0.308878	0.036543	0.134853
205	3166	chr10	119523934	120589861	0.0260512	0.256931	0.0353739	0.134814
649	4026	chr17	76263742	77298153	0.0270829	0.24955	0.0362219	0.134766
921	3835	chr21	14529999	15949933	0.0220155	0.287853	0.0369523	0.134601
542	5519	chr15	88370262	90474451	0.0286337	0.239474	0.0348718	0.134204
1671	5656	chr9	105969051	107580842	0.0305785	0.228129	0.0342568	0.134125
1500	6121	chr7	121937298	124156514	0.0237291	0.266889	0.0550727	0.134084
1640	1967	chr9	28224351	28811181	0.0205668	0.300279	0.0377312	0.134027
1240	5493	chr5	41888710	43982795	0.0162362	0.347006	0.0395079	0.133952
1097	5152	chr4	5502783	6772937	0.0254918	0.259788	0.0356932	0.133791
1031	2430	chr3	99373762	100591848	0.0221323	0.284763	0.0404738	0.133761
1691	5249	chr9	137589364	138922325	0.0236879	0.273489	0.0351184	0.133612
133	1487	chr10	88766	749238	0.0262348	0.254125	0.0366635	0.133611
681	2251	chr18	51063768	51553990	0.0229313	0.279941	0.0341834	0.133539
657	3713	chr18	5834180	7089885	0.0265724	0.25249	0.0339057	0.133504
338	4743	chr12	59308666	61122915	0.0249901	0.26328	0.0351763	0.133438
1330	4153	chr6	7810021	9018416	0.0285635	0.23974	0.0329103	0.133411
1317	5479	chr5	173643487	175343668	0.0276584	0.245395	0.0330661	0.133391
159	3415	chr10	36572508	37789681	0.0185685	0.320704	0.0356234	0.13339
391	3908	chr13	29258325	30482073	0.0218183	0.286891	0.0404379	0.133178
861	3722	chr2	208646851	209941478	0.0203117	0.302397	0.0359146	0.133102
898	2142	chr20	22492200	23293585	0.0292188	0.233974	0.0372757	0.132846
1693	829	chr9	139501162	140294945	0.020915	0.29754	0.0330135	0.132802
1424	5562	chr6	168044618	169381577	0.0235081	0.274453	0.0340242	0.132785
1167	1993	chr4	119933634	120392575	0.0153826	0.357727	0.0374713	0.132667
221	7886	chr11	4746887	6322284	0.0263093	0.253549	0.0334096	0.132616
358	3519	chr12	96022099	97108693	0.0202404	0.300568	0.0411503	0.132549
167	7639	chr10	55104360	57030336	0.0239067	0.271179	0.0333713	0.132484
1459	3739	chr7	44764152	45952690	0.0184229	0.321853	0.0341599	0.132443
285	1627	chr11	114257883	114829563	0.0244079	0.267548	0.032446	0.132371
787	4603	chr2	75630570	76913094	0.025701	0.256965	0.0344846	0.13208
1651	4469	chr9	72753755	74252181	0.0221092	0.285607	0.0329853	0.131878
368	4653	chr12	110336875	113261782	0.0243129	0.260662	0.0535381	0.131763
381	5636	chr12	130379021	131782869	0.0281886	0.239887	0.034455	0.131642
314	1954	chr12	15241484	16310301	0.0207663	0.296795	0.0349635	0.131547
665	2785	chr18	22996651	24024531	0.0179988	0.325098	0.035348	0.131507
99	1841	chr1	196177784	197311228	0.0233583	0.273991	0.0352207	0.131493
1527	977	chr8	1044519	1162237	0.0204239	0.300646	0.033296	0.131444
1087	3452	chr3	194059934	194786108	0.0296324	0.23122	0.0335278	0.131427
868	6090	chr2	220455241	222521168	0.0252188	0.25905	0.0363329	0.131295
841	4529	chr2	169968236	171225841	0.0288109	0.236288	0.032169	0.131204
233	6331	chr11	22374142	24087801	0.020832	0.295593	0.0353477	0.131195
798	2551	chr2	102688853	103587917	0.0147972	0.363914	0.0380596	0.131194
755	1723	chr2	28599765	29216869	0.0159639	0.348938	0.0360501	0.131064
270	2759	chr11	93276674	94241991	0.0267238	0.247632	0.0385083	0.131061
160	5214	chr10	37790105	42369835	0.028303	0.238866	0.0331833	0.130948
902	2002	chr20	31615242	32812658	0.0205803	0.296323	0.0391939	0.130899
335	2949	chr12	54778823	55665057	0.0303446	0.226979	0.0320909	0.13085
1423	3635	chr6	167026996	167868172	0.0215318	0.289424	0.0333746	0.130768
697	4969	chr18	73526987	74813565	0.0209143	0.294652	0.0345369	0.130754
518	4914	chr15	44198049	46618157	0.0269672	0.246521	0.0355668	0.130708
1198	3022	chr4	167019072	167852757	0.0248389	0.259113	0.0428648	0.130643
1673	4252	chr9	109298754	110694926	0.0198825	0.304305	0.0347395	0.130536
1675	7268	chr9	112778426	114830718	0.0231034	0.275185	0.0339979	0.130326
1261	4367	chr5	82026431	83972113	0.019883	0.304289	0.0339723	0.130265
505	7145	chr15	25108838	27297337	0.0257229	0.253993	0.0374522	0.130241
534	4944	chr15	70134449	71922473	0.0257052	0.254791	0.0350312	0.130145
1665	5277	chr9	92528698	94166510	0.0273239	0.243416	0.0359586	0.130077
1372	5903	chr6	85210634	87068077	0.0192309	0.306244	0.0455246	0.13
1606	2308	chr8	124862057	125683083	0.0306711	0.223812	0.0338963	0.129967
49	7935	chr1	81354844	83991372	0.0228338	0.277006	0.0335709	0.129805
101	3096	chr1	199240320	200136760	0.0370593	0.193462	0.0312699	0.129787
722	4750	chr19	30728153	32746049	0.0255283	0.255119	0.036798	0.129774
1437	4080	chr7	9124395	9987150	0.023996	0.266528	0.0367813	0.129744
1563	2524	chr8	42773823	43824146	0.0221773	0.282271	0.0342731	0.129691
932	4384	chr21	31197028	32668138	0.0185763	0.315488	0.0379261	0.129487
805	6906	chr2	113922276	116772246	0.0198551	0.300137	0.0431209	0.129332
1210	5671	chr4	186910148	188472041	0.0208453	0.293655	0.034287	0.129161
464	4131	chr14	49006020	50507257	0.0207655	0.294637	0.0335628	0.129123
907	2427	chr20	39610856	40585492	0.0282618	0.237503	0.0325253	0.129095
1625	4610	chr9	4885082	6557414	0.0259248	0.252976	0.0323781	0.129086
738	4786	chr19	57521335	59102878	0.0310444	0.221601	0.0309175	0.129
1053	6026	chr3	137371099	139954262	0.0270008	0.244981	0.0340971	0.128976
1384	5980	chr6	103983395	106056440	0.0230386	0.274005	0.0340411	0.128728
1218	4440	chr5	5973391	7142633	0.0248812	0.257814	0.0396069	0.128697
306	2670	chr12	4418680	5320806	0.0317166	0.2175	0.0317217	0.128689
124	4044	chr1	237556289	238566581	0.0226698	0.276389	0.0356809	0.128599
1220	4505	chr5	8446336	9717894	0.0254096	0.255929	0.032638	0.128476
1377	2639	chr6	93429548	94117894	0.0185359	0.316247	0.0340932	0.128427
1483	3447	chr7	92497427	93966269	0.0250826	0.257505	0.0348597	0.128365
1037	7064	chr3	110514100	112815474	0.0233016	0.271013	0.0348932	0.128211
1649	4304	chr9	65611505	72512292	0.0246226	0.260653	0.0344594	0.128005
112	2842	chr1	218705513	219590470	0.0268209	0.245754	0.0322647	0.127998
50	2184	chr1	83991748	84843600	0.0227702	0.274033	0.0379997	0.127877
400	4982	chr13	43101763	44901189	0.0249783	0.258399	0.0326696	0.127847
240	5120	chr11	33959376	35501843	0.0256536	0.253235	0.0334232	0.127813
964	5736	chr22	44996011	46470291	0.0226529	0.275455	0.0362142	0.127782
549	5067	chr15	99244771	100636586	0.0271879	0.242014	0.0356395	0.127729
1226	6215	chr5	18052361	19917411	0.0223266	0.276343	0.0412711	0.127647
691	3276	chr18	66127086	67175142	0.020249	0.297126	0.0357337	0.12761
424	4428	chr13	82582150	84132765	0.0231203	0.270667	0.0376723	0.127369
602	3603	chr16	86156860	86814746	0.0300901	0.223765	0.0363937	0.127325
1584	4918	chr8	82694471	84225333	0.021772	0.283564	0.0329958	0.127252
374	5160	chr12	118135646	119752475	0.0200911	0.298734	0.0343672	0.127246
720	4975	chr19	28557893	29789727	0.0224998	0.276871	0.0334052	0.127028
1643	2786	chr9	31311488	32019340	0.0213191	0.286422	0.0352636	0.126853
1612	3908	chr8	133352148	134569774	0.0263818	0.247096	0.0335366	0.126822
127	3267	chr1	240564513	241581604	0.0225201	0.276424	0.0332913	0.126727
1340	3663	chr6	23936635	24851787	0.0284131	0.233822	0.0326431	0.126455
493	5489	chr14	94325812	95750857	0.0246221	0.257184	0.0396967	0.126322
1043	4315	chr3	120524038	121972635	0.0223164	0.276428	0.037029	0.126318
492	3453	chr14	93132299	94324845	0.0202536	0.296361	0.0328425	0.12605
919	3725	chr20	61302148	62189093	0.0254874	0.252457	0.0336781	0.126027
382	2982	chr12	131792777	132706778	0.023476	0.26785	0.032899	0.125962
293	3738	chr11	123500759	124494676	0.0250869	0.253968	0.037485	0.125845
380	4479	chr12	129237297	130377745	0.0231887	0.269423	0.0344586	0.12577
783	3653	chr2	68010206	69138401	0.0278166	0.236953	0.0318328	0.125661
1124	6520	chr4	42213058	43964974	0.0265407	0.241995	0.0427698	0.12565
1326	3793	chr6	3573808	4617141	0.02183	0.281223	0.0322962	0.125394
889	4592	chr20	8117011	9726956	0.0271491	0.24079	0.0323206	0.125367
136	5095	chr10	2254500	3352233	0.0235541	0.266531	0.0325172	0.125241
302	2784	chr12	170339	1080007	0.0201549	0.294527	0.0377108	0.125125
1246	2240	chr5	56621102	57339368	0.0215225	0.283466	0.0328491	0.125101
327	3009	chr12	40816185	41658193	0.019499	0.302112	0.0346645	0.125099
156	5941	chr10	31907519	33706415	0.0285969	0.230951	0.0329616	0.124871
840	7707	chr2	167355970	169968112	0.0248899	0.255452	0.0330148	0.124624
28	2600	chr1	46900652	48002447	0.0246897	0.256004	0.0357829	0.124525
7	2680	chr1	10807369	11774956	0.0238433	0.260511	0.0417509	0.124504
362	3037	chr12	101862690	102964280	0.0199568	0.294974	0.0389112	0.12421
1329	3732	chr6	6786151	7808319	0.0238439	0.261361	0.0358246	0.123588
692	4705	chr18	67175820	68621096	0.0215698	0.281037	0.0331533	0.123477
1535	5000	chr8	6143021	7012578	0.0241887	0.259037	0.0339952	0.123378
1498	5619	chr7	118351787	121043720	0.0209896	0.285151	0.0360275	0.12335
677	4036	chr18	42924095	44298996	0.0228512	0.266334	0.0435239	0.123195
727	2282	chr19	40171266	40983034	0.0300429	0.220004	0.035905	0.123179
214	3499	chr10	131741327	132579281	0.0262557	0.244626	0.0312599	0.123079
1479	4189	chr7	83801357	85571719	0.0356912	0.193058	0.0314988	0.123074
1046	4966	chr3	124937461	126213467	0.0285204	0.229281	0.0337911	0.123053
1131	8422	chr4	56548407	58934961	0.0247602	0.254318	0.0331938	0.122786
749	3087	chr2	18647868	19692292	0.0191829	0.302763	0.0342165	0.122758
830	4421	chr2	154005348	155391005	0.0215932	0.279934	0.033066	0.12268
1095	3622	chr4	3846423	4683638	0.0293494	0.22403	0.0325017	0.122386
770	2680	chr2	50022257	50817598	0.0184926	0.30975	0.0338528	0.122367
978	5631	chr3	13070799	14816745	0.0194049	0.300173	0.0328026	0.122093
802	3137	chr2	107408460	108428826	0.0210983	0.283162	0.0344378	0.122009
987	3873	chr3	25461807	26877524	0.032154	0.208455	0.0320846	0.121955
1663	4568	chr9	88590417	90136005	0.0217626	0.277273	0.0337649	0.121886
1444	3224	chr7	19481547	20124541	0.0279979	0.231795	0.0314871	0.12178
1460	3818	chr7	45953565	46985897	0.024575	0.254037	0.0345987	0.121679
1613	5662	chr8	134571618	136034807	0.0239084	0.25907	0.0344555	0.121633
153	1961	chr10	29323236	29782854	0.0206917	0.286932	0.0323075	0.121362
1389	4607	chr6	112345359	114220473	0.0224665	0.270524	0.0335475	0.121228
520	3845	chr15	48136142	50007437	0.0238926	0.258646	0.0345682	0.121173
1278	3815	chr5	110822500	111979946	0.0205257	0.287493	0.0343158	0.121141
1614	4399	chr8	136035927	137523235	0.0194924	0.29822	0.0320223	0.12097
1254	3854	chr5	67850860	71240138	0.0234328	0.262696	0.0321461	0.120897
808	5048	chr2	121303783	123302901	0.028333	0.228227	0.0329948	0.120796
816	4598	chr2	130658085	133038886	0.0234701	0.261777	0.0332157	0.120658
1085	7609	chr3	190227956	192342630	0.023107	0.265115	0.0317223	0.120631
1244	5659	chr5	53703703	55416979	0.0291515	0.223133	0.0325963	0.120499
305	2284	chr12	3677644	4417127	0.0211886	0.28085	0.0333071	0.120413
1572	3301	chr8	62329590	63349109	0.0186819	0.305319	0.0337647	0.120385
271	4077	chr11	94242655	95725095	0.024319	0.25442	0.0337805	0.120114
776	3059	chr2	57429607	58296890	0.0244583	0.253581	0.0325786	0.119962
988	3400	chr3	26877966	27840692	0.0215944	0.273103	0.0433545	0.119798
820	3949	chr2	138698117	140100107	0.0223681	0.268146	0.0377836	0.11967
1115	2521	chr4	29762536	30454312	0.0241082	0.256037	0.0319523	0.119623
265	3568	chr11	86619325	87429756	0.0285004	0.225464	0.0341717	0.11947
1536	4880	chr8	8088230	9154609	0.0268173	0.236044	0.0332219	0.119259
226	6319	chr11	10954504	12563133	0.023591	0.25961	0.03162	0.1192
814	1866	chr2	129476285	130066668	0.028129	0.228242	0.0308698	0.119084
1516	4684	chr7	144969743	146427333	0.0269449	0.235471	0.031551	0.119065
545	4649	chr15	93782603	94922697	0.0202344	0.288014	0.0330748	0.118932
1071	3263	chr3	167117774	168579900	0.0311403	0.210936	0.0305945	0.118909
243	8836	chr11	39384282	42309384	0.0233007	0.260515	0.0339102	0.118639
589	3946	chr16	71056673	72934443	0.00355076	0.0659286	0.790315	0.118612
662	2981	chr18	14445087	19484826	0.0257438	0.24255	0.0331036	0.118561
363	6047	chr12	102965329	104846282	0.0237124	0.255872	0.037618	0.118417
1628	2914	chr9	8457691	9165805	0.0220976	0.268797	0.0374523	0.118191
944	2389	chr21	47494600	48116032	0.0183177	0.306751	0.0331579	0.118186
478	5144	chr14	71132759	72888427	0.0209463	0.279565	0.0348612	0.118
1011	5023	chr3	63669613	65273354	0.0231577	0.261456	0.0320769	0.117972
1452	7983	chr7	33555841	36213037	0.0211793	0.277801	0.0330967	0.117821
304	3547	chr12	2545286	3675268	0.0246485	0.249779	0.0320571	0.117782
1364	6294	chr6	71609707	73449742	0.0221368	0.268372	0.0354598	0.117612
223	4084	chr11	7436701	8333255	0.027396	0.229926	0.0349458	0.117557
1322	701	chr5	180561074	180722648	0.0228491	0.263878	0.0313488	0.117534
89	24	chr1	178945043	178954236	0.0203827	0.291825	0.0362415	0.11731
1047	5309	chr3	126214943	128193653	0.0284752	0.223382	0.0321348	0.116962
1448	2846	chr7	25077628	25909208	0.0280375	0.226446	0.030679	0.116955
1098	3501	chr4	6773546	7538883	0.0222064	0.267433	0.033709	0.116842
438	1848	chr13	106247865	106749395	0.0232543	0.258453	0.0347799	0.116765
1586	2544	chr8	85955619	87411554	0.0318609	0.205265	0.0291488	0.116739
1212	4796	chr4	189693511	190904950	0.0314369	0.207287	0.0295309	0.116707
942	4989	chr21	44507240	46176956	0.0227021	0.263028	0.0339358	0.116694
1416	3623	chr6	156763328	158216859	0.0233334	0.257934	0.0336709	0.116612
192	1873	chr10	95396491	96220615	0.0279144	0.225418	0.0355737	0.116529
1234	6898	chr5	31391724	33499437	0.0255358	0.241925	0.0316347	0.116434
1132	6710	chr4	58935839	60740620	0.0199773	0.28744	0.0325387	0.116341
1045	4305	chr3	123518258	124935910	0.0295742	0.215384	0.035547	0.116315
1353	3493	chr6	52210827	53278242	0.0216455	0.2714	0.0342804	0.116292
485	3492	chr14	83139179	84241247	0.0252129	0.243618	0.0325304	0.116142
829	4090	chr2	152486782	154003158	0.0252962	0.242466	0.0335747	0.115932
1316	3260	chr5	172678983	173642435	0.0285797	0.221843	0.0310477	0.115872
1190	7675	chr4	155056474	157484641	0.0256827	0.240481	0.0303444	0.115762
706	3092	chr19	5812803	6684197	0.0280183	0.225092	0.0307895	0.115689
945	1840	chr22	16495833	17674117	0.0282323	0.223454	0.0307701	0.115358
741	5427	chr2	3975242	5707910	0.0236548	0.253967	0.0326571	0.115177
1341	1037	chr6	24852751	25119106	0.0256976	0.239329	0.0320344	0.115166
1441	4216	chr7	13884782	15143491	0.0284134	0.221926	0.0306825	0.114995
1395	5006	chr6	120512130	121905065	0.0223766	0.264393	0.0313962	0.114961
1211	5962	chr4	188472981	189693376	0.0271221	0.229804	0.0305987	0.114891
836	2432	chr2	163504181	164464777	0.0305792	0.20892	0.031549	0.114499
134	2911	chr10	752193	1522391	0.0232041	0.256928	0.0316379	0.114431
1225	2978	chr5	16963613	18051124	0.0224026	0.263302	0.0317145	0.114324
1147	5434	chr4	84799884	86930207	0.0278688	0.223963	0.0318613	0.114183
982	1912	chr3	19125144	20091301	0.0258232	0.237298	0.031271	0.114069
1032	6874	chr3	100592621	103084392	0.0234344	0.254066	0.0330992	0.113978
155	3891	chr10	30459109	31907445	0.0305395	0.208899	0.0296396	0.113881
1259	3654	chr5	79393691	80481299	0.0273067	0.227686	0.0295237	0.113818
1009	7157	chr3	60273192	62354964	0.0203597	0.279841	0.0337983	0.113619
436	2690	chr13	104067148	104843186	0.0250557	0.242209	0.0308221	0.113609
1648	886	chr9	38641599	44895953	0.0313087	0.204515	0.0299702	0.113525
1068	6976	chr3	161525058	163251716	0.0208383	0.275913	0.0315854	0.113465
1181	3106	chr4	138544044	139556479	0.0231169	0.256374	0.0316511	0.113437
206	5536	chr10	120592015	122406957	0.0235227	0.25323	0.0305374	0.113231
854	3814	chr2	196448505	198077877	0.0221631	0.263784	0.0311217	0.112982
1426	2200	chr6	170330173	170921546	0.0202962	0.279973	0.0323735	0.112847
827	3978	chr2	150210292	151730175	0.0244864	0.245104	0.0317337	0.11284
1517	5106	chr7	146428215	147814756	0.0244476	0.245238	0.0306453	0.112469
1482	3295	chr7	90662276	92492556	0.0249733	0.241311	0.030355	0.112296
360	5271	chr12	99305987	101447052	0.0242628	0.244235	0.0369118	0.112045
231	4749	chr11	19569535	21016295	0.0248171	0.241793	0.0303203	0.111785
29	2453	chr1	48002576	48977584	0.0270967	0.226529	0.0298651	0.111784
361	1223	chr12	101447641	101862585	0.0276595	0.222544	0.0318513	0.111777
678	4965	chr18	44299616	45939648	0.0210179	0.271325	0.0339022	0.111774
414	4711	chr13	63972771	65200132	0.0318367	0.199587	0.0293025	0.111489
220	3987	chr11	3666277	4746391	0.0235097	0.250672	0.0317427	0.111401
1652	4995	chr9	74253040	76200815	0.0214274	0.267998	0.0309271	0.111295
1081	3667	chr3	183769683	185068051	0.0261928	0.231127	0.0295684	0.110684
1629	7439	chr9	9166788	10879071	0.0229954	0.253417	0.0326801	0.110624
629	3545	chr17	38877404	39899490	0.0237772	0.247896	0.0307535	0.110604
645	4625	chr17	67860195	69387231	0.0262328	0.230264	0.0304119	0.110397
1607	2260	chr8	125685198	126409668	0.0257214	0.233801	0.0299434	0.11034
1644	5195	chr9	32019368	33577674	0.0248223	0.240016	0.0299941	0.110325
307	3400	chr12	5321472	6416979	0.0267894	0.226687	0.0298861	0.110315
228	5818	chr11	13373764	15741742	0.0265753	0.227997	0.0300539	0.110307
1154	4668	chr4	96182188	97539891	0.0198618	0.280234	0.0333069	0.110183
379	4790	chr12	127875131	129236050	0.0234899	0.249861	0.0296294	0.110163
1189	1824	chr4	154477641	155055498	0.0216716	0.263311	0.0341494	0.110075
935	3577	chr21	35226082	36523040	0.022296	0.258968	0.0308405	0.110058
1084	5218	chr3	188857952	190225496	0.0227671	0.254722	0.0318455	0.110014
839	585	chr2	167160270	167355401	0.0297811	0.208962	0.0289611	0.110001
190	3731	chr10	92007112	93334954	0.0220153	0.261721	0.0291892	0.109971
786	5477	chr2	73174848	75629885	0.0248672	0.238437	0.0325727	0.109914
636	3386	chr17	50719581	51826021	0.0186563	0.292656	0.0315832	0.109895
1319	4693	chr5	177258167	178413163	0.0288824	0.213368	0.029034	0.109651
1155	4976	chr4	97540703	99423280	0.0223683	0.257972	0.030101	0.109597
1252	4821	chr5	63968304	65910719	0.0274706	0.221394	0.0301515	0.109567
282	3467	chr11	109866276	111114203	0.0223819	0.256467	0.0334584	0.109307
182	6093	chr10	78708452	80876651	0.0242114	0.242849	0.0304711	0.109165
257	4570	chr11	70927063	72285444	0.0276286	0.219649	0.0298211	0.10886
385	5094	chr13	20687171	22241725	0.0259156	0.230413	0.0305796	0.108855
187	3180	chr10	87938800	89113662	0.024466	0.240269	0.0298128	0.108448
76	3409	chr1	153181362	154769949	0.0277594	0.218337	0.029138	0.108285
463	1596	chr14	48574036	49004821	0.0197125	0.279759	0.0311624	0.108204
1239	5065	chr5	40288749	41888554	0.0217553	0.261091	0.0307024	0.108201
72	4801	chr1	118840499	144912153	0.0235817	0.246087	0.0298734	0.107869
815	1721	chr2	130068289	130657770	0.0296481	0.206882	0.0283978	0.107643
1118	5160	chr4	33173479	35149625	0.0267498	0.223138	0.0309341	0.107485
90	6830	chr1	178954470	181143447	0.0243286	0.239053	0.0327988	0.107418
762	2991	chr2	38132712	39030302	0.027482	0.218299	0.030343	0.107131
1561	3469	chr8	40703367	41719750	0.0239311	0.242031	0.0310284	0.107043
1560	5429	chr8	38938933	40702590	0.0247112	0.236812	0.029118	0.107017
250	1143	chr11	58459006	58780018	0.0221369	0.256062	0.0308672	0.106818
969	5205	chr3	60197	1441376	0.0222168	0.255577	0.0298059	0.106807
1228	3907	chr5	22152971	23493956	0.0236959	0.243781	0.0295824	0.106715
1383	4361	chr6	102637539	103982636	0.0251925	0.232768	0.0294303	0.106581
663	2823	chr18	19486435	20648724	0.0243145	0.238721	0.0303591	0.106529
1069	5185	chr3	163254535	165050185	0.0214365	0.261105	0.0299013	0.106019
1467	4425	chr7	57383233	63306574	0.0281391	0.213499	0.0276431	0.105912
908	3045	chr20	40586445	41614484	0.0243923	0.236657	0.0299482	0.105315
309	1716	chr12	8395803	9031328	0.0248953	0.233181	0.0279626	0.104963
1010	4638	chr3	62357146	63667662	0.024576	0.234581	0.0295233	0.104678
151	5701	chr10	25578622	26887242	0.0280206	0.212558	0.0275699	0.104596
1656	4872	chr9	79471208	81078905	0.0249485	0.231848	0.0289978	0.1045
550	3801	chr15	100637827	101552180	0.0239462	0.2384	0.0296459	0.104123
63	3308	chr1	102898824	103785095	0.0237243	0.239488	0.029767	0.103726
388	5314	chr13	24532301	25784147	0.0257559	0.225105	0.0295224	0.103686
208	2334	chr10	123231465	123900296	0.025702	0.225482	0.0291106	0.103587
296	2778	chr11	127317582	128187902	0.0252923	0.22791	0.0302768	0.10357
412	2465	chr13	60855317	61591250	0.0246995	0.23121	0.0308653	0.103074
1626	2916	chr9	6557589	7154294	0.0227442	0.245107	0.0301052	0.102387
154	2375	chr10	29783692	30457506	0.0248055	0.229075	0.032263	0.10232
551	2883	chr15	101553365	102430469	0.0230837	0.241903	0.0294179	0.101865
195	1078	chr10	100242039	100666802	0.0247198	0.228278	0.0343264	0.101628
1595	2927	chr8	104123306	104988343	0.0232504	0.238809	0.0345187	0.1016
457	5388	chr14	40342577	41610108	0.0275997	0.211261	0.0271312	0.101552
556	3987	chr16	5118575	5891004	0.0253736	0.224887	0.0283774	0.101374
1382	5563	chr6	100631103	102635841	0.0224679	0.246134	0.0281992	0.101188
1216	4179	chr5	3362671	4631022	0.0251667	0.225049	0.0281379	0.100422
1411	3770	chr6	148922905	150253096	0.030073	0.195869	0.0259611	0.100128
1497	3523	chr7	116780383	118351333	0.0206625	0.259031	0.0299106	0.0998163
1402	4377	chr6	132765669	134243918	0.0243375	0.229775	0.0284068	0.0997062
672	2796	chr18	33862419	35074482	0.0244924	0.226403	0.0278058	0.0979754
1029	7954	chr3	95311981	98214883	0.0273151	0.207197	0.0288909	0.0975608
1091	1742	chr4	68786	694615	0.0256832	0.217094	0.0292359	0.0973457
524	2684	chr15	54508594	55135971	0.0228927	0.236817	0.0282086	0.0970834
866	2239	chr2	217716400	218395145	0.0223502	0.239038	0.0281289	0.0956983
34	1921	chr1	56413125	57020945	0.028211	0.199147	0.0275619	0.0951905
1036	2890	chr3	109522395	110512771	0.0222354	0.237654	0.0269666	0.0939993
1425	3154	chr6	169382398	170279658	0.0210877	0.246667	0.0285198	0.0939508
931	5950	chr21	29125930	31196650	0.0251882	0.215726	0.0266283	0.0937067
568	1785	chr16	17644749	18632099	0.0213844	0.243817	0.0278228	0.0935962
668	2805	chr18	26876282	27865969	0.0241655	0.219535	0.0283611	0.0918522
1146	3949	chr4	83372968	84798714	0.0236919	0.222959	0.0264203	0.0915748
277	2328	chr11	103959760	104872103	0.0239334	0.219135	0.026388	0.0901961
504	4724	chr15	24195501	25107627	0.0262893	0.200212	0.0388981	0.089917
60	2759	chr1	99800813	100826105	0.0240322	0.216231	0.027426	0.0889539
1028	3474	chr3	94255394	95311814	0.0256308	0.20542	0.0278284	0.0889098
169	4776	chr10	57662232	58958344	0.0230417	0.222869	0.0259419	0.0884205
1394	2094	chr6	119963335	120512077	0.023072	0.221464	0.0270022	0.0878278
1172	2663	chr4	126481636	127274418	0.0226146	0.224045	0.0264587	0.0872346
689	2537	chr18	63463528	64252555	0.0251073	0.203393	0.0251678	0.085044
1378	728	chr6	94118397	94440824	0.0227557	0.219238	0.0263808	0.0848582
168	1673	chr10	57032057	57660932	0.0206027	0.223667	0.0244967	0.0776267
461	2092	chr14	46083061	46748240	0.0201951	0.226304	0.0241065	0.0771606
502	158	chr15	20001226	20212798	0.0272679	0.177819	0.0219746	0.0761869

## Sheet: Table S9
Supplementary Table 9. Alzheimer's disease genome-wide significant genes based on MAGMA analysis between Alzheimer's disease and frailty index
GENE	CHR	START	STOP	NSNPS	N	P	SYMBOL
ENSG00000203710	1	207669473	207815110	320	398058	1.3058e-11	CR1
ENSG00000136717	2	127805599	127864903	297	398058	8.2323e-12	BIN1
ENSG00000113070	5	139712428	139726188	45	398058	2.5944e-06	HBEGF
ENSG00000095970	6	41126244	41130924	6	398058	5.3267e-11	TREM2
ENSG00000198087	6	47445482	47594999	453	398058	3.543e-08	CD2AP
ENSG00000106261	7	99613204	99642803	64	398058	1.8962e-06	ZKSCAN1
ENSG00000221838	7	99699130	99704803	20	398058	1.5024e-06	AP4M1
ENSG00000146904	7	143088205	143105985	53	398058	4.7726e-07	EPHA1
ENSG00000120885	8	27454434	27472328	45	398058	4.996e-15	CLU
ENSG00000066336	11	47376409	47400127	82	398058	3.4109e-12	SPI1
ENSG00000165915	11	47428683	47438051	25	398058	1.0064e-11	SLC39A13
ENSG00000165916	11	47440320	47448024	26	398058	1.486e-09	PSMC3
ENSG00000172247	11	47611216	47615961	8	398058	3.0598e-08	C1QTNF4
ENSG00000165923	11	47681143	47736928	156	398058	1.3718e-07	AGBL2
ENSG00000109920	11	47738055	47789012	164	398058	3.9406e-08	FNBP4
ENSG00000030066	11	47799670	47870057	214	398058	1.0249e-07	NUP160
ENSG00000149516	11	59824101	59838588	51	398058	4.2799e-14	MS4A3
ENSG00000149534	11	59855734	59865940	32	398058	3.3307e-16	MS4A2
ENSG00000110077	11	59939080	59952139	39	398058	5e-10	MS4A6A
ENSG00000214787	11	59968726	60010575	157	398058	5e-10	MS4A4E
ENSG00000110079	11	60048014	60076445	77	398058	2.465e-08	MS4A4A
ENSG00000166926	11	60102355	60108441	26	398058	2.6591e-12	MS4A6E
ENSG00000073921	11	85668214	85780923	461	398058	5.8969e-13	PICALM
ENSG00000137642	11	121322912	121504471	473	398058	6.2394e-07	SORL1
ENSG00000073712	14	53323989	53417856	319	398058	4.8185e-07	FERMT2
ENSG00000140090	14	92788925	92967825	941	398058	5.6844e-14	SLC24A4
ENSG00000120088	17	43697710	43913194	1175	398058	9.0556e-07	CRHR1
ENSG00000185294	17	43922256	43924438	19	398058	9.5072e-07	SPPL2C
ENSG00000186868	17	43971702	44105700	825	398058	5.4304e-07	MAPT
ENSG00000256762	17	44076616	44077060	1	398058	3.491e-07	STH
ENSG00000120071	17	44107282	44302740	1073	398058	2.1348e-06	KANSL1
ENSG00000064666	19	1026274	1039064	97	398058	5.9282e-07	CNN2
ENSG00000064687	19	1040102	1065571	125	398058	1.0317e-09	ABCA7
ENSG00000180448	19	1065922	1086627	101	398058	2.5885e-08	ARHGAP45
ENSG00000105655	19	18545198	18549111	14	398058	1.2944e-06	ISYNA1
ENSG00000105383	19	51728335	51743274	33	398058	7.7263e-08	CD33
ENSG00000087589	20	54987168	55034396	159	398058	3.03e-07	CASS4

[truncated: 9 more sheets: Table S10, Table S11, Table S12, Table S13, Table S14, Table S15, Table S16, Table S17, Table S18]
